# Supplementary material for: A Gene Co-Expression Network-Based Drug Repositioning Approach Identifies Candidates for Treatment of Hepatocellular Carcinoma
Source: Cancers (Basel). 2022 Mar 19;14(6):1573. doi: 10.3390/cancers14061573 (PMC8946504; doi:10.3390/cancers14061573)
Supplement: Supplementary file 1 [file cancers-14-01573-s001.zip]

Archive with 5 entries (5 files):
- Supplementary Table S2_module_functions_LIRI-JP.txt
- Supplementary Table S3_prognostic module comparison.txt
- Supplementary Table S4_The simplified drug-shRNA matrix.xlsx
- supplementary Figures.pdf
- Supplementary Table S1_module_functions_LIHC.txt
