# Supplementary material for: A Gene Co-Expression Network-Based Drug Repositioning Approach Identifies Candidates for Treatment of Hepatocellular Carcinoma
Source: Cancers (Basel). 2022 Mar 19;14(6):1573. doi: 10.3390/cancers14061573 (PMC8946504; doi:10.3390/cancers14061573)
Supplement: Supplementary file 1 [file cancers-14-01573-s001.zip › Supplementary Table S2_module_functions_LIRI-JP.txt]

ModuleName	ID	Description	GeneRatio	BgRatio	pvalue	p.adjust	qvalue	geneID	Count
M7	GO:0051301	cell division	159/1099	490/11181	7.11738991392235e-46	3.80566838697428e-42	3.48377506313041e-42	ACTR2/ACTR3/ANAPC5/ANAPC7/ANKLE2/ANLN/ARL8B/ASPM/AURKA/AURKB/BECN1/BIRC5/BLM/BUB1/BUB1B/BUB3/CALM2/CCNA2/CCNB1/CCNB2/CCNE1/CCNE2/CCNF/CD2AP/CDC123/CDC14A/CDC20/CDC25A/CDC25B/CDC25C/CDC27/CDC42/CDC6/CDC7/CDCA3/CDCA5/CDCA8/CDK1/CDK2/CDK4/CDT1/CENPA/CENPE/CENPF/CENPJ/CENPW/CEP55/CHMP2B/CIT/CKAP2/CKAP5/CKS2/CNTRL/CUL3/DCLRE1A/DCTN1/DSN1/DYNC1H1/DYNC1LI1/DYNLT1/E2F8/ECT2/ESPL1/FAM83D/FBXO5/GNAI3/GPSM2…	159
M7	GO:0044772	mitotic cell cycle phase transition	153/1099	494/11181	2.8306072696328e-41	7.5676285353633e-38	6.92753884410134e-38	ACVR1/AKAP9/ANAPC5/ANAPC7/ANLN/APPL2/AURKA/AURKB/BLM/BRCA1/BUB1/BUB1B/BUB3/CASP2/CCNA2/CCNB1/CCNB2/CCNE1/CCNE2/CCNF/CDC14A/CDC20/CDC25A/CDC25B/CDC25C/CDC27/CDC45/CDC6/CDC7/CDCA5/CDK1/CDK17/CDK2/CDK4/CDKN2C/CDKN3/CDT1/CENPE/CENPF/CENPJ/CEP135/CEP192/CEP290/CEP76/CEP78/CHEK1/CKAP5/CKS2/CNOT10/CNOT2/CNOT6/CNTRL/CRLF3/CUL2/CUL3/DBF4/DBF4B/DCTN1/DDB1/DHFR/DLGAP5/DTL/DYNC1H1/DYNC1I2/DYNC1LI1/E2F1/E2F3/…	153
M7	GO:0006260	DNA replication	99/1099	233/11181	5.15311043819438e-40	9.18456050434178e-37	8.4077065044224e-37	BAZ1A/BLM/BRCA1/TWNK/CCDC88A/CCNA2/CCNE1/CCNE2/CDC42/CDC45/CDC6/CDC7/CDK1/CDK2/CDT1/CHAF1A/CHAF1B/CHEK1/DBF4/DBF4B/DDX11/DDX21/DDX23/DHX9/DSCC1/DTL/E2F8/ESCO1/EXD2/EXO1/FAM111A/FAM111B/FBXO5/FEN1/GINS1/GINS2/GINS3/GINS4/GTPBP4/HMGA1/PCLAF/KIN/LIG1/LIG3/MCM2/MCM3/MCM4/MCM5/MCM6/MCM7/MCM8/METTL4/NAP1L1/ORC1/ORC4/ORC6/PCNA/PIF1/POLA1/POLA2/POLD1/POLD3/POLE2/POLE3/PRIM1/PRIM2/RAD1/RAD51/RBBP4/RBBP7/R…	99
M7	GO:0007059	chromosome segregation	105/1099	263/11181	2.00993952122823e-39	2.68678665500184e-36	2.45953125623981e-36	ACTR2/ACTR3/ANAPC5/ANAPC7/ARL8B/AURKB/BECN1/BIRC5/BRCA1/BUB1/BUB1B/BUB3/CCNB1/CCNE1/CCNE2/CDC20/CDC27/CDC42/CDC6/CDCA5/CDCA8/CDT1/CENPE/CENPF/CENPH/CENPK/CENPQ/CENPW/CHMP2B/CSNK2A1/CUL3/DDX11/DLGAP5/DSCC1/DSN1/DYNC1H1/DYNC1LI1/ECT2/EML4/ESCO1/ESPL1/FAM83D/FANCD2/FBXO5/FEN1/HJURP/HNRNPU/INCENP/KIF18A/KIF18B/KIF23/KIF2C/KIF4A/KIFC1/KNTC1/KPNB1/MAD2L1/MIS18A/MKI67/NAA50/NCAPD2/NCAPD3/NCAPG/NCAPG2/NC…	105
M7	GO:0000280	nuclear division	112/1099	321/11181	1.66296650561523e-35	1.77837638110492e-32	1.62795668444438e-32	ACTR2/ACTR3/ANAPC5/ANAPC7/ANKLE2/ANLN/AURKA/AURKB/BECN1/BUB1/BUB1B/BUB3/CCNB1/CCNB2/CCNE1/CCNE2/CDC14A/CDC20/CDC25B/CDC25C/CDC27/CDC42/CDC6/CDCA5/CDCA8/CDK1/CDK13/CDT1/CENPE/CENPF/CENPK/CEP192/CHEK1/CHMP2B/CKS2/CUL3/DLGAP5/DSCC1/DSN1/DYNC1LI1/EML4/ESPL1/FANCD2/FBXO5/FIGNL1/HNRNPU/INCENP/KIF11/KIF18A/KIF18B/KIF20B/KIF23/KIF2A/KIF2C/KIF4A/KIFC1/KNTC1/KPNB1/LSM14A/MAD2L1/MKI67/MND1/MTBP/MYBL2/MZT1/N…	112
M7	GO:0098813	nuclear chromosome segregation	87/1099	207/11181	8.75298321307275e-35	7.80036687338333e-32	7.14059156855935e-32	ACTR2/ACTR3/ANAPC5/ANAPC7/AURKB/BECN1/BUB1/BUB1B/BUB3/CCNB1/CCNE1/CCNE2/CDC20/CDC27/CDC42/CDC6/CDCA5/CDCA8/CDT1/CENPE/CENPF/CENPK/CENPQ/CHMP2B/CUL3/DDX11/DLGAP5/DSCC1/DSN1/DYNC1H1/DYNC1LI1/ECT2/EML4/ESCO1/ESPL1/FAM83D/FANCD2/FBXO5/FEN1/HNRNPU/INCENP/KIF18A/KIF18B/KIF23/KIF2C/KIF4A/KIFC1/KNTC1/KPNB1/MAD2L1/NAA50/NCAPD2/NCAPD3/NCAPG/NCAPG2/NCAPH/NDC80/NEK2/NUF2/NUSAP1/PLK1/PRC1/PSRC1/PTTG1/RAB11A/R…	87
M7	GO:0140014	mitotic nuclear division	95/1099	250/11181	1.26095526110653e-33	9.63189683019513e-31	8.81720596112082e-31	ANAPC5/ANAPC7/ANKLE2/ANLN/AURKA/AURKB/BECN1/BUB1/BUB1B/BUB3/CCNB1/CCNB2/CDC14A/CDC20/CDC25C/CDC27/CDC42/CDC6/CDCA5/CDCA8/CDK1/CDK13/CDT1/CENPE/CENPF/CENPK/CEP192/CHEK1/CHMP2B/CUL3/DLGAP5/DSCC1/DSN1/DYNC1LI1/EML4/ESPL1/FBXO5/HNRNPU/INCENP/KIF11/KIF18A/KIF18B/KIF20B/KIF23/KIF2A/KIF2C/KIF4A/KIFC1/KNTC1/KPNB1/LSM14A/MAD2L1/MKI67/MTBP/MYBL2/MZT1/NAA50/NCAPD2/NCAPD3/NCAPG/NCAPG2/NCAPH/NDC80/NEK2/NUF2/N…	95
M7	GO:0000819	sister chromatid segregation	76/1099	168/11181	3.9801007768907e-33	2.66019985675432e-30	2.43519323849234e-30	ANAPC5/ANAPC7/AURKB/BECN1/BUB1/BUB1B/BUB3/CCNB1/CDC20/CDC27/CDC6/CDCA5/CDCA8/CDT1/CENPE/CENPF/CENPK/CHMP2B/CUL3/DDX11/DLGAP5/DSCC1/DSN1/DYNC1LI1/EML4/ESCO1/ESPL1/FBXO5/FEN1/HNRNPU/INCENP/KIF18A/KIF18B/KIF23/KIF2C/KIF4A/KIFC1/KNTC1/KPNB1/MAD2L1/NAA50/NCAPD2/NCAPD3/NCAPG/NCAPG2/NCAPH/NDC80/NEK2/NUF2/NUSAP1/PLK1/PRC1/PSRC1/PTTG1/RAB11A/RACGAP1/RAD51C/RAN/RMI2/SEH1L/SFPQ/SGO1/SGO2/SMC2/SMC3/SMC4/SPAG…	76
M7	GO:0048285	organelle fission	116/1099	361/11181	6.83297249241487e-33	4.05954487966026e-30	3.71617802219055e-30	ACTR2/ACTR3/ANAPC5/ANAPC7/ANKLE2/ANLN/AURKA/AURKB/BECN1/BUB1/BUB1B/BUB3/CCNB1/CCNB2/CCNE1/CCNE2/CDC14A/CDC20/CDC25B/CDC25C/CDC27/CDC42/CDC6/CDCA5/CDCA8/CDK1/CDK13/CDT1/CENPE/CENPF/CENPK/CEP192/CHEK1/CHMP2B/CKS2/CUL3/DDHD1/DLGAP5/DNM1L/DSCC1/DSN1/DYNC1LI1/EML4/ESPL1/FANCD2/FBXO5/FIGNL1/HNRNPU/INCENP/KIF11/KIF18A/KIF18B/KIF20B/KIF23/KIF2A/KIF2C/KIF4A/KIFC1/KNTC1/KPNB1/LSM14A/MAD2L1/MCU/MFF/MKI67/MN…	116
M7	GO:0000070	mitotic sister chromatid segregation	68/1099	144/11181	3.64812372316881e-31	1.95065175477837e-28	1.78566055923526e-28	ANAPC5/ANAPC7/AURKB/BECN1/BUB1/BUB1B/BUB3/CCNB1/CDC20/CDC27/CDC6/CDCA5/CDCA8/CDT1/CENPE/CENPF/CENPK/CHMP2B/CUL3/DLGAP5/DSCC1/DSN1/DYNC1LI1/EML4/ESPL1/FBXO5/HNRNPU/INCENP/KIF18A/KIF18B/KIF23/KIF2C/KIF4A/KIFC1/KNTC1/KPNB1/MAD2L1/NAA50/NCAPD2/NCAPD3/NCAPG/NCAPG2/NCAPH/NDC80/NEK2/NUF2/NUSAP1/PLK1/PRC1/PSRC1/PTTG1/RAB11A/RACGAP1/RAN/SEH1L/SGO1/SGO2/SMC2/SMC4/SPAG5/TACC3/TRIP13/TTK/TUBG1/UBE2C/VPS4B/ZN…	68
M12	GO:0050865	regulation of cell activation	199/1828	413/11181	1.60970889507981e-53	1.05822262762547e-49	7.44363281693221e-50	ADA/ADAM8/AIF1/ANXA1/AXL/BCL10/BCL2/BST1/BTK/VSIR/C12orf4/C1QTNF1/CARD11/CAV1/CBFB/CCDC88B/CCL19/CCL2/CCL21/CCR7/CD2/CD200/CD209/CD22/CD27/CD274/CD276/CD300A/CD300LF/CD33/CD38/CD3E/CD4/CD47/CD5/CD6/CD74/CD83/CD84/CD86/CD9/CLCF1/CLEC7A/CORO1A/CSK/CST7/CCN2/CTLA4/CTSC/DOCK8/EBI3/EFNB1/EGR3/EMILIN1/FCER1G/FCGR2B/FGL2/FGR/FLT3LG/FOXF1/FOXJ1/FYN/GAS6/GPNMB/ADGRF5/GPR183/HAVCR2/HLA-DMB/HLA-DOA/HLA-DPA1…	199
M12	GO:0050900	leukocyte migration	165/1828	321/11181	3.72747448717525e-49	1.2252208639345e-45	8.61831338008467e-46	ADA/ADAM8/AIF1/ALOX5/JAML/ANXA1/APOD/APP/ATP1B3/BST1/C3AR1/C5AR1/CAV1/CCL13/CCL19/CCL2/CCL21/CCL8/CCR1/CCR5/CCR7/CD2/CD200/CD300A/CD34/CD44/CD47/CD48/CD58/CD74/CD84/CH25H/CMKLR1/COL1A1/COL1A2/CORO1A/CSF1/CSF1R/CSF3R/CXCL1/CXCL10/CXCL11/CXCL12/CXCL13/CXCL14/CXCL3/CXCL5/CXCL6/CXCL9/CXCR4/DOCK8/DOK2/DPEP1/ECM1/EDNRB/EMILIN1/EPCAM/ESAM/FCER1G/FLT1/FOXJ1/FUT4/FYN/GAS6/GPR183/GPSM3/GREM1/GYPC/HCK/HMOX1…	165
M12	GO:0030198	extracellular matrix organization	146/1828	270/11181	4.86081454704971e-47	7.98874870807619e-44	5.61935744873404e-44	ADAM15/ADAM19/ADAM8/ADAMTS1/ADAMTS2/ADAMTS4/ADAMTS9/ADAMTSL2/AEBP1/AGRN/ANTXR1/APLP1/APP/BCL3/BGN/CAPN2/CAV1/CCDC80/CD44/CD47/COL10A1/COL11A1/COL12A1/COL14A1/COL15A1/COL16A1/COL1A1/COL1A2/COL3A1/COL4A1/COL4A2/COL5A1/COL5A2/COL6A1/COL6A2/COL6A3/COL8A1/COL9A2/COMP/CREB3L1/CRISPLD2/CSGALNACT1/CCN2/CTSK/CTSS/CYP1B1/CCN1/DCN/DDR1/DPT/EFEMP2/ELN/EMILIN1/ENG/ETS1/FAP/FBLN1/FBLN2/FBLN5/FBN1/FLRT2/FMOD/FO…	146
M12	GO:0043062	extracellular structure organization	146/1828	270/11181	4.86081454704971e-47	7.98874870807619e-44	5.61935744873404e-44	ADAM15/ADAM19/ADAM8/ADAMTS1/ADAMTS2/ADAMTS4/ADAMTS9/ADAMTSL2/AEBP1/AGRN/ANTXR1/APLP1/APP/BCL3/BGN/CAPN2/CAV1/CCDC80/CD44/CD47/COL10A1/COL11A1/COL12A1/COL14A1/COL15A1/COL16A1/COL1A1/COL1A2/COL3A1/COL4A1/COL4A2/COL5A1/COL5A2/COL6A1/COL6A2/COL6A3/COL8A1/COL9A2/COMP/CREB3L1/CRISPLD2/CSGALNACT1/CCN2/CTSK/CTSS/CYP1B1/CCN1/DCN/DDR1/DPT/EFEMP2/ELN/EMILIN1/ENG/ETS1/FAP/FBLN1/FBLN2/FBLN5/FBN1/FLRT2/FMOD/FO…	146
M12	GO:0045229	external encapsulating structure organization	146/1828	271/11181	8.92689378936895e-47	1.17370799542623e-43	8.25596724562059e-44	ADAM15/ADAM19/ADAM8/ADAMTS1/ADAMTS2/ADAMTS4/ADAMTS9/ADAMTSL2/AEBP1/AGRN/ANTXR1/APLP1/APP/BCL3/BGN/CAPN2/CAV1/CCDC80/CD44/CD47/COL10A1/COL11A1/COL12A1/COL14A1/COL15A1/COL16A1/COL1A1/COL1A2/COL3A1/COL4A1/COL4A2/COL5A1/COL5A2/COL6A1/COL6A2/COL6A3/COL8A1/COL9A2/COMP/CREB3L1/CRISPLD2/CSGALNACT1/CCN2/CTSK/CTSS/CYP1B1/CCN1/DCN/DDR1/DPT/EFEMP2/ELN/EMILIN1/ENG/ETS1/FAP/FBLN1/FBLN2/FBLN5/FBN1/FLRT2/FMOD/FO…	146
M12	GO:0002694	regulation of leukocyte activation	180/1828	386/11181	9.0524053760397e-46	9.91841882368083e-43	6.97670470472674e-43	ADA/ADAM8/AIF1/ANXA1/AXL/BCL10/BCL2/BST1/BTK/VSIR/C12orf4/CARD11/CAV1/CBFB/CCDC88B/CCL19/CCL2/CCL21/CCR7/CD2/CD200/CD209/CD22/CD27/CD274/CD276/CD300A/CD300LF/CD33/CD38/CD3E/CD4/CD47/CD5/CD6/CD74/CD83/CD84/CD86/CLCF1/CLEC7A/CORO1A/CSK/CST7/CTLA4/CTSC/DOCK8/EBI3/EFNB1/EGR3/FCGR2B/FGL2/FGR/FLT3LG/FOXF1/FOXJ1/FYN/GAS6/GPNMB/ADGRF5/GPR183/HAVCR2/HLA-DMB/HLA-DOA/HLA-DPA1/HLA-DPB1/HLA-DRA/HLA-DRB1/HMOX1…	180
M12	GO:0006935	chemotaxis	184/1828	411/11181	1.27526914661751e-43	1.1976599099805e-40	8.4244471595349e-41	ABCC1/ADAM8/AIF1/ALOX5/JAML/ANXA1/APP/ARRB2/BIN2/BOC/BST1/C3AR1/C5AR1/CCL13/CCL19/CCL2/CCL21/CCL8/CCR1/CCR5/CCR7/CCRL2/CD74/CDH13/CH25H/CMKLR1/CMTM3/CMTM7/COLEC10/CORO1A/CRMP1/CSF1/CSF1R/CSF3R/CXCL1/CXCL10/CXCL11/CXCL12/CXCL13/CXCL14/CXCL3/CXCL5/CXCL6/CXCL9/CXCR4/CXCR6/CCN1/DOCK2/DOK1/DOK2/DPEP1/DPYSL2/ECSCR/EDNRB/EFNB1/EFNB2/EGR2/EGR3/EMB/EPHA2/EPHA3/EVL/EZR/F3/NIBAN2/FCER1G/FEZ1/FGFR1/FLRT2/FLT…	184
M12	GO:0042330	taxis	184/1828	412/11181	1.95515955472029e-43	1.46407870489381e-40	1.02984608435119e-40	ABCC1/ADAM8/AIF1/ALOX5/JAML/ANXA1/APP/ARRB2/BIN2/BOC/BST1/C3AR1/C5AR1/CCL13/CCL19/CCL2/CCL21/CCL8/CCR1/CCR5/CCR7/CCRL2/CD74/CDH13/CH25H/CMKLR1/CMTM3/CMTM7/COLEC10/CORO1A/CRMP1/CSF1/CSF1R/CSF3R/CXCL1/CXCL10/CXCL11/CXCL12/CXCL13/CXCL14/CXCL3/CXCL5/CXCL6/CXCL9/CXCR4/CXCR6/CCN1/DOCK2/DOK1/DOK2/DPEP1/DPYSL2/ECSCR/EDNRB/EFNB1/EFNB2/EGR2/EGR3/EMB/EPHA2/EPHA3/EVL/EZR/F3/NIBAN2/FCER1G/FEZ1/FGFR1/FLRT2/FLT…	184
M12	GO:0007159	leukocyte cell-cell adhesion	144/1828	278/11181	2.00436695224282e-43	1.46407870489381e-40	1.02984608435119e-40	ADA/ADAM8/AIF1/ALOX5/ANXA1/BCL10/VSIR/CARD11/CAV1/CBFB/CCDC88B/CCL19/CCL2/CCL21/CCR7/CD209/CD27/CD274/CD276/CD300A/CD3E/CD4/CD44/CD47/CD5/CD6/CD74/CD83/CD86/CERCAM/CORO1A/CSK/CTLA4/CXCL12/DOCK8/EBI3/EFNB1/EGR3/ETS1/EZR/FCGR2B/FERMT3/FGL2/FOXJ1/FUT4/FYN/GPNMB/HAVCR2/HLA-DMB/HLA-DPA1/HLA-DPB1/HLA-DRA/HLA-DRB1/ICAM1/IDO1/IL12RB1/IL15/IL18/IL1B/IL27RA/IL4R/IL6/IL7R/IRF1/ITGA4/ITGA5/ITGAL/ITGB2/ITGB7/…	144
M12	GO:0051249	regulation of lymphocyte activation	160/1828	334/11181	1.53139539680189e-42	1.00673933385756e-39	7.08149471384284e-40	ADA/ADAM8/AIF1/ANXA1/AXL/BCL10/BCL2/BST1/BTK/VSIR/CARD11/CAV1/CBFB/CCDC88B/CCL19/CCL2/CCL21/CCR7/CD2/CD209/CD22/CD27/CD274/CD276/CD300A/CD38/CD3E/CD4/CD47/CD5/CD6/CD74/CD83/CD86/CLCF1/CLEC7A/CORO1A/CSK/CTLA4/DOCK8/EBI3/EFNB1/EGR3/FCGR2B/FGL2/FGR/FLT3LG/FOXJ1/FYN/GAS6/GPNMB/GPR183/HAVCR2/HLA-DMB/HLA-DOA/HLA-DPA1/HLA-DPB1/HLA-DRA/HLA-DRB1/IDO1/IGLL5/IL12RB1/IL15/IL18/IL1B/IL27RA/IL4R/IL6/IL7R/INPP5…	160
M13	GO:0006561	proline biosynthetic process	1/27	5/11181	0.0120180212617277	0.309806201113486	0.279396052040871	PYCR3	1
M13	GO:0016479	negative regulation of transcription by RNA polymerase I	1/27	5/11181	0.0120180212617277	0.309806201113486	0.279396052040871	MAF1	1
M13	GO:0044362	negative regulation of molecular function in other organism	1/27	5/11181	0.0120180212617277	0.309806201113486	0.279396052040871	SCRIB	1
M13	GO:0052204	negative regulation of molecular function in other organism involved in symbiotic interaction	1/27	5/11181	0.0120180212617277	0.309806201113486	0.279396052040871	SCRIB	1
M13	GO:0055129	L-proline biosynthetic process	1/27	5/11181	0.0120180212617277	0.309806201113486	0.279396052040871	PYCR3	1
M13	GO:0090674	endothelial cell-matrix adhesion via fibronectin	1/27	5/11181	0.0120180212617277	0.309806201113486	0.279396052040871	GFUS	1
M13	GO:0098887	neurotransmitter receptor transport, endosome to postsynaptic membrane	1/27	5/11181	0.0120180212617277	0.309806201113486	0.279396052040871	SCRIB	1
M13	GO:1902075	cellular response to salt	1/27	5/11181	0.0120180212617277	0.309806201113486	0.279396052040871	ZNF16	1
M13	GO:1904904	regulation of endothelial cell-matrix adhesion via fibronectin	1/27	5/11181	0.0120180212617277	0.309806201113486	0.279396052040871	GFUS	1
M13	GO:2000348	regulation of CD40 signaling pathway	1/27	5/11181	0.0120180212617277	0.309806201113486	0.279396052040871	SHARPIN	1
M15	GO:0006614	SRP-dependent cotranslational protein targeting to membrane	73/207	91/11181	8.10086908624215e-115	1.84780823857183e-111	1.81288922919482e-111	RPL10/RPL10A/RPL11/RPL12/RPL13/RPL13A/RPL14/RPL15/RPL17/RPL18/RPL18A/RPL19/RPL21/RPL22/RPL23/RPL23A/RPL24/RPL26/RPL27/RPL27A/RPL28/RPL29/RPL3/RPL30/RPL31/RPL32/RPL34/RPL35/RPL35A/RPL36/RPL36A/RPL37/RPL37A/RPL38/RPL39/RPL4/RPL41/RPL5/RPL6/RPL7/RPL8/RPLP0/RPLP1/RPLP2/RPS10/RPS11/RPS12/RPS13/RPS14/RPS15/RPS15A/RPS16/RPS18/RPS19/RPS2/RPS20/RPS21/RPS23/RPS24/RPS27/RPS27A/RPS28/RPS29/RPS3/RPS3A/RPS4X/R…	73
M15	GO:0006613	cotranslational protein targeting to membrane	74/207	96/11181	5.26905211135722e-114	6.00935393300291e-111	5.89579199407656e-111	RPL10/RPL10A/RPL11/RPL12/RPL13/RPL13A/RPL14/RPL15/RPL17/RPL18/RPL18A/RPL19/RPL21/RPL22/RPL23/RPL23A/RPL24/RPL26/RPL27/RPL27A/RPL28/RPL29/RPL3/RPL30/RPL31/RPL32/RPL34/RPL35/RPL35A/RPL36/RPL36A/RPL37/RPL37A/RPL38/RPL39/RPL4/RPL41/RPL5/RPL6/RPL7/RPL8/RPLP0/RPLP1/RPLP2/RPS10/RPS11/RPS12/RPS13/RPS14/RPS15/RPS15A/RPS16/RPS18/RPS19/RPS2/RPS20/RPS21/RPS23/RPS24/RPS27/RPS27A/RPS28/RPS29/RPS3/RPS3A/RPS4X/R…	74
M15	GO:0045047	protein targeting to ER	73/207	106/11181	4.23001178688999e-106	3.21621896196536e-103	3.15544037155373e-103	RPL10/RPL10A/RPL11/RPL12/RPL13/RPL13A/RPL14/RPL15/RPL17/RPL18/RPL18A/RPL19/RPL21/RPL22/RPL23/RPL23A/RPL24/RPL26/RPL27/RPL27A/RPL28/RPL29/RPL3/RPL30/RPL31/RPL32/RPL34/RPL35/RPL35A/RPL36/RPL36A/RPL37/RPL37A/RPL38/RPL39/RPL4/RPL41/RPL5/RPL6/RPL7/RPL8/RPLP0/RPLP1/RPLP2/RPS10/RPS11/RPS12/RPS13/RPS14/RPS15/RPS15A/RPS16/RPS18/RPS19/RPS2/RPS20/RPS21/RPS23/RPS24/RPS27/RPS27A/RPS28/RPS29/RPS3/RPS3A/RPS4X/R…	73
M15	GO:0000184	nuclear-transcribed mRNA catabolic process, nonsense-mediated decay	74/207	112/11181	1.8632335827497e-105	1.06250895056302e-102	1.04243015708575e-102	EIF3E/RPL10/RPL10A/RPL11/RPL12/RPL13/RPL13A/RPL14/RPL15/RPL17/RPL18/RPL18A/RPL19/RPL21/RPL22/RPL23/RPL23A/RPL24/RPL26/RPL27/RPL27A/RPL28/RPL29/RPL3/RPL30/RPL31/RPL32/RPL34/RPL35/RPL35A/RPL36/RPL36A/RPL37/RPL37A/RPL38/RPL39/RPL4/RPL41/RPL5/RPL6/RPL7/RPL8/RPLP0/RPLP1/RPLP2/RPS10/RPS11/RPS12/RPS13/RPS14/RPS15/RPS15A/RPS16/RPS18/RPS19/RPS2/RPS20/RPS21/RPS23/RPS24/RPS27/RPS27A/RPS28/RPS29/RPS3/RPS3A/R…	74
M15	GO:0072599	establishment of protein localization to endoplasmic reticulum	73/207	109/11181	1.1997259015293e-104	5.47314956277667e-102	5.36972056137114e-102	RPL10/RPL10A/RPL11/RPL12/RPL13/RPL13A/RPL14/RPL15/RPL17/RPL18/RPL18A/RPL19/RPL21/RPL22/RPL23/RPL23A/RPL24/RPL26/RPL27/RPL27A/RPL28/RPL29/RPL3/RPL30/RPL31/RPL32/RPL34/RPL35/RPL35A/RPL36/RPL36A/RPL37/RPL37A/RPL38/RPL39/RPL4/RPL41/RPL5/RPL6/RPL7/RPL8/RPLP0/RPLP1/RPLP2/RPS10/RPS11/RPS12/RPS13/RPS14/RPS15/RPS15A/RPS16/RPS18/RPS19/RPS2/RPS20/RPS21/RPS23/RPS24/RPS27/RPS27A/RPS28/RPS29/RPS3/RPS3A/RPS4X/R…	73
M15	GO:0070972	protein localization to endoplasmic reticulum	73/207	134/11181	8.98576605084015e-95	3.4160887269944e-92	3.35153309194494e-92	RPL10/RPL10A/RPL11/RPL12/RPL13/RPL13A/RPL14/RPL15/RPL17/RPL18/RPL18A/RPL19/RPL21/RPL22/RPL23/RPL23A/RPL24/RPL26/RPL27/RPL27A/RPL28/RPL29/RPL3/RPL30/RPL31/RPL32/RPL34/RPL35/RPL35A/RPL36/RPL36A/RPL37/RPL37A/RPL38/RPL39/RPL4/RPL41/RPL5/RPL6/RPL7/RPL8/RPLP0/RPLP1/RPLP2/RPS10/RPS11/RPS12/RPS13/RPS14/RPS15/RPS15A/RPS16/RPS18/RPS19/RPS2/RPS20/RPS21/RPS23/RPS24/RPS27/RPS27A/RPS28/RPS29/RPS3/RPS3A/RPS4X/R…	73
M15	GO:0006413	translational initiation	77/207	175/11181	1.12758801444802e-90	3.67432608707991e-88	3.60489040408496e-88	EIF3E/EIF3F/EIF3H/EIF3L/RPL10/RPL10A/RPL11/RPL12/RPL13/RPL13A/RPL14/RPL15/RPL17/RPL18/RPL18A/RPL19/RPL21/RPL22/RPL23/RPL23A/RPL24/RPL26/RPL27/RPL27A/RPL28/RPL29/RPL3/RPL30/RPL31/RPL32/RPL34/RPL35/RPL35A/RPL36/RPL36A/RPL37/RPL37A/RPL38/RPL39/RPL4/RPL41/RPL5/RPL6/RPL7/RPL8/RPLP0/RPLP1/RPLP2/RPS10/RPS11/RPS12/RPS13/RPS14/RPS15/RPS15A/RPS16/RPS18/RPS19/RPS2/RPS20/RPS21/RPS23/RPS24/RPS27/RPS27A/RPS28/…	77
M15	GO:0019083	viral transcription	75/207	166/11181	2.80738519477753e-89	8.00455703660943e-87	7.85329068960135e-87	RPL10/RPL10A/RPL11/RPL12/RPL13/RPL13A/RPL14/RPL15/RPL17/RPL18/RPL18A/RPL19/RPL21/RPL22/RPL23/RPL23A/RPL24/RPL26/RPL27/RPL27A/RPL28/RPL29/RPL3/RPL30/RPL31/RPL32/RPL34/RPL35/RPL35A/RPL36/RPL36A/RPL37/RPL37A/RPL38/RPL39/RPL4/RPL41/RPL5/RPL6/RPL7/RPL8/RPLP0/RPLP1/RPLP2/RPS10/RPS11/RPS12/RPS13/RPS14/RPS15/RPS15A/RPS16/RPS18/RPS19/RPS2/RPS20/RPS21/RPS23/RPS24/RPS27/RPS27A/RPS28/RPS29/RPS3/RPS3A/RPS4X/R…	75
M15	GO:0019080	viral gene expression	77/207	184/11181	1.54542788669369e-88	3.91680112172034e-86	3.8427832597787e-86	EIF3F/EIF3L/RPL10/RPL10A/RPL11/RPL12/RPL13/RPL13A/RPL14/RPL15/RPL17/RPL18/RPL18A/RPL19/RPL21/RPL22/RPL23/RPL23A/RPL24/RPL26/RPL27/RPL27A/RPL28/RPL29/RPL3/RPL30/RPL31/RPL32/RPL34/RPL35/RPL35A/RPL36/RPL36A/RPL37/RPL37A/RPL38/RPL39/RPL4/RPL41/RPL5/RPL6/RPL7/RPL8/RPLP0/RPLP1/RPLP2/RPS10/RPS11/RPS12/RPS13/RPS14/RPS15/RPS15A/RPS16/RPS18/RPS19/RPS2/RPS20/RPS21/RPS23/RPS24/RPS27/RPS27A/RPS28/RPS29/RPS3/R…	77
M15	GO:0006612	protein targeting to membrane	75/207	174/11181	2.63890696444356e-87	6.01934678589577e-85	5.90559600674423e-85	NACA/RPL10/RPL10A/RPL11/RPL12/RPL13/RPL13A/RPL14/RPL15/RPL17/RPL18/RPL18A/RPL19/RPL21/RPL22/RPL23/RPL23A/RPL24/RPL26/RPL27/RPL27A/RPL28/RPL29/RPL3/RPL30/RPL31/RPL32/RPL34/RPL35/RPL35A/RPL36/RPL36A/RPL37/RPL37A/RPL38/RPL39/RPL4/RPL41/RPL5/RPL6/RPL7/RPL8/RPLP0/RPLP1/RPLP2/RPS10/RPS11/RPS12/RPS13/RPS14/RPS15/RPS15A/RPS16/RPS18/RPS19/RPS2/RPS20/RPS21/RPS23/RPS24/RPS27/RPS27A/RPS28/RPS29/RPS3/RPS3A/RP…	75
M25	GO:0034470	ncRNA processing	6/24	344/11181	6.83242704473327e-05	0.0539078493829455	0.0455974604880094	DKC1/LAGE3/LAS1L/RNF113A/TSR2/UTP14A	6
M25	GO:0034660	ncRNA metabolic process	6/24	419/11181	0.00020235813692142	0.0756514396358591	0.0639890770850973	DKC1/LAGE3/LAS1L/RNF113A/TSR2/UTP14A	6
M25	GO:0043144	sno(s)RNA processing	2/24	12/11181	0.000287648059451936	0.0756514396358591	0.0639890770850973	DKC1/RNF113A	2
M25	GO:0016074	sno(s)RNA metabolic process	2/24	14/11181	0.0003955667248239	0.0780255364715143	0.0659971851416717	DKC1/RNF113A	2
M25	GO:0006364	rRNA processing	4/24	207/11181	0.000906659810429152	0.134956811388497	0.114151982416526	DKC1/LAS1L/TSR2/UTP14A	4
M25	GO:0016072	rRNA metabolic process	4/24	214/11181	0.00102628753907602	0.134956811388497	0.114151982416526	DKC1/LAS1L/TSR2/UTP14A	4
M25	GO:0042254	ribosome biogenesis	4/24	276/11181	0.00261419144017455	0.232145703555542	0.196358316395455	DKC1/LAS1L/TSR2/UTP14A	4
M25	GO:0045333	cellular respiration	3/24	153/11181	0.0041182753144268	0.232145703555542	0.196358316395455	IDH3G/NDUFA1/SLC25A14	3
M25	GO:0032088	negative regulation of NF-kappaB transcription factor activity	2/24	63/11181	0.00796236798914563	0.232145703555542	0.196358316395455	CCDC22/IRAK1	2
M25	GO:0022613	ribonucleoprotein complex biogenesis	4/24	389/11181	0.00882554067905028	0.232145703555542	0.196358316395455	DKC1/LAS1L/TSR2/UTP14A	4
M40	GO:0000478	endonucleolytic cleavage involved in rRNA processing	3/100	14/11181	0.000235234683302307	0.217474464712983	0.211339791787914	BOP1/RRS1/UTP23	3
M40	GO:0000479	endonucleolytic cleavage of tricistronic rRNA transcript (SSU-rRNA, 5.8S rRNA, LSU-rRNA)	3/100	14/11181	0.000235234683302307	0.217474464712983	0.211339791787914	BOP1/RRS1/UTP23	3
M40	GO:0031648	protein destabilization	4/100	40/11181	0.000429989934287276	0.265017129499058	0.257541339588905	DERL1/PEX2/PRKDC/RNF139	4
M40	GO:0006281	DNA repair	12/100	456/11181	0.000739698115226485	0.341925453763443	0.332280179655687	COPS5/NBN/NSMCE2/POLR2K/PRKDC/RAD21/RRM2B/TCEA1/UBE2V2/UBE2W/UBR5/VCPIP1	12
M40	GO:0000469	cleavage involved in rRNA processing	3/100	26/11181	0.00155436671851901	0.419231683174707	0.407405700480616	BOP1/RRS1/UTP23	3
M40	GO:0042255	ribosome assembly	4/100	57/11181	0.00165488928379103	0.419231683174707	0.407405700480616	BOP1/MTERF3/PRKDC/RRS1	4
M40	GO:0046328	regulation of JNK cascade	5/100	104/11181	0.00236564281119563	0.419231683174707	0.407405700480616	COPS5/RB1CC1/RIPK2/SDCBP/STK3	5
M40	GO:0042274	ribosomal small subunit biogenesis	4/100	64/11181	0.00253804818379788	0.419231683174707	0.407405700480616	DCAF13/PRKDC/RRS1/UTP23	4
M40	GO:0090502	RNA phosphodiester bond hydrolysis, endonucleolytic	4/100	64/11181	0.00253804818379788	0.419231683174707	0.407405700480616	BOP1/LACTB2/RRS1/UTP23	4
M40	GO:0045876	positive regulation of sister chromatid cohesion	2/100	9/11181	0.00273673046154972	0.419231683174707	0.407405700480616	NSMCE2/RAD21	2
M52	GO:0052696	flavonoid glucuronidation	9/23	9/11181	1.08932864073526e-25	5.03269832019689e-23	3.10745328041321e-23	UGT1A8/UGT1A10/UGT1A3/UGT1A4/UGT1A5/UGT1A6/UGT1A7/UGT1A1/UGT1A9	9
M52	GO:0052697	xenobiotic glucuronidation	9/23	10/11181	1.08810007459909e-24	2.5135111723239e-22	1.55197431692817e-22	UGT1A8/UGT1A10/UGT1A3/UGT1A4/UGT1A5/UGT1A6/UGT1A7/UGT1A1/UGT1A9	9
M52	GO:0052695	cellular glucuronidation	10/23	17/11181	2.63519272144428e-24	4.05819679102419e-22	2.50574465793474e-22	UGT1A8/UGT1A10/UGT1A3/UGT1A4/UGT1A5/UGT1A6/UGT1A7/UGT1A1/UGT1A9/UGT2B4	10
M52	GO:0009812	flavonoid metabolic process	9/23	13/11181	7.75361851209624e-23	6.71111606799477e-21	4.14379688864567e-21	UGT1A8/UGT1A10/UGT1A3/UGT1A4/UGT1A5/UGT1A6/UGT1A7/UGT1A1/UGT1A9	9
M52	GO:0006063	uronic acid metabolic process	10/23	22/11181	8.71573515323997e-23	6.71111606799477e-21	4.14379688864567e-21	UGT1A8/UGT1A10/UGT1A3/UGT1A4/UGT1A5/UGT1A6/UGT1A7/UGT1A1/UGT1A9/UGT2B4	10
M52	GO:0019585	glucuronate metabolic process	10/23	22/11181	8.71573515323997e-23	6.71111606799477e-21	4.14379688864567e-21	UGT1A8/UGT1A10/UGT1A3/UGT1A4/UGT1A5/UGT1A6/UGT1A7/UGT1A1/UGT1A9/UGT2B4	10
M52	GO:0006805	xenobiotic metabolic process	13/23	95/11181	5.4775765320224e-22	3.61520051113478e-20	2.23221539876401e-20	AKR1C1/CES1/CMBL/MGST1/UGT1A8/UGT1A10/UGT1A3/UGT1A4/UGT1A5/UGT1A6/UGT1A7/UGT1A1/UGT1A9	13
M52	GO:0071466	cellular response to xenobiotic stimulus	13/23	100/11181	1.1114254441733e-21	6.41848194010083e-20	3.96310914961796e-20	AKR1C1/CES1/CMBL/MGST1/UGT1A8/UGT1A10/UGT1A3/UGT1A4/UGT1A5/UGT1A6/UGT1A7/UGT1A1/UGT1A9	13
M52	GO:0009410	response to xenobiotic stimulus	13/23	104/11181	1.90572689251237e-21	9.78273138156349e-20	6.04037412714446e-20	AKR1C1/CES1/CMBL/MGST1/UGT1A8/UGT1A10/UGT1A3/UGT1A4/UGT1A5/UGT1A6/UGT1A7/UGT1A1/UGT1A9	13
M52	GO:0051552	flavone metabolic process	5/23	6/11181	1.38581931548112e-13	6.40248523752275e-12	3.95323194205666e-12	UGT1A8/UGT1A10/UGT1A7/UGT1A1/UGT1A9	5
M77	GO:0090502	RNA phosphodiester bond hydrolysis, endonucleolytic	4/65	64/11181	0.000508776713357317	0.34036863639625	0.311072228969402	ELAC2/RNASEK/SMG6/TSR1	4
M77	GO:0007006	mitochondrial membrane organization	5/65	126/11181	0.000807462838132685	0.34036863639625	0.311072228969402	BAX/TIMM22/TMEM102/TMEM11/YWHAE	5
M77	GO:0010639	negative regulation of organelle organization	7/65	270/11181	0.000932681383065923	0.34036863639625	0.311072228969402	CTC1/FLII/INPP5K/PFN1/PHF23/SMG6/TOM1L2	7
M77	GO:0042254	ribosome biogenesis	7/65	276/11181	0.00106034655062784	0.34036863639625	0.311072228969402	C1QBP/GEMIN4/MYBBP1A/NUP88/MRM3/SENP3/TSR1	7
M77	GO:0048070	regulation of developmental pigmentation	2/65	9/11181	0.00116692827598723	0.34036863639625	0.311072228969402	BAX/SPNS2	2
M77	GO:1901028	regulation of mitochondrial outer membrane permeabilization involved in apoptotic signaling pathway	3/65	40/11181	0.00158904104120027	0.34036863639625	0.311072228969402	BAX/TMEM102/YWHAE	3
M77	GO:1905475	regulation of protein localization to membrane	5/65	155/11181	0.00203014264816324	0.34036863639625	0.311072228969402	INPP5K/MYO1C/RANGRF/STX8/YWHAE	5
M77	GO:0051204	protein insertion into mitochondrial membrane	3/65	45/11181	0.00223554840457189	0.34036863639625	0.311072228969402	BAX/TIMM22/YWHAE	3
M77	GO:0090151	establishment of protein localization to mitochondrial membrane	3/65	50/11181	0.00302476269186156	0.34036863639625	0.311072228969402	BAX/TIMM22/YWHAE	3
M77	GO:0097345	mitochondrial outer membrane permeabilization	3/65	50/11181	0.00302476269186156	0.34036863639625	0.311072228969402	BAX/TMEM102/YWHAE	3
M100	GO:0042795	snRNA transcription by RNA polymerase II	3/26	67/11181	0.000484504692223635	0.146765913995031	0.121136871502347	GTF2E2/INTS10/INTS9	3
M100	GO:0009301	snRNA transcription	3/26	68/11181	0.000506085921109041	0.146765913995031	0.121136871502347	GTF2E2/INTS10/INTS9	3
M100	GO:0097150	neuronal stem cell population maintenance	2/26	17/11181	0.000692160320479256	0.146765913995031	0.121136871502347	MCPH1/PCM1	2
M100	GO:0031468	nuclear envelope reassembly	2/26	18/11181	0.000777567756265064	0.146765913995031	0.121136871502347	CHMP7/PPP2R2A	2
M100	GO:0016180	snRNA processing	2/26	22/11181	0.00116728146037878	0.176259500517196	0.145480131482997	INTS10/INTS9	2
M100	GO:0098781	ncRNA transcription	3/26	100/11181	0.00155436671851901	0.188309533666601	0.155425923918617	GTF2E2/INTS10/INTS9	3
M100	GO:0071539	protein localization to centrosome	2/26	31/11181	0.00231970900403288	0.188309533666601	0.155425923918617	MCPH1/PCM1	2
M100	GO:0000460	maturation of 5.8S rRNA	2/26	33/11181	0.00262648294271406	0.188309533666601	0.155425923918617	ERI1/MAK16	2
M100	GO:0016073	snRNA metabolic process	2/26	33/11181	0.00262648294271406	0.188309533666601	0.155425923918617	INTS10/INTS9	2
M100	GO:1905508	protein localization to microtubule organizing center	2/26	33/11181	0.00262648294271406	0.188309533666601	0.155425923918617	MCPH1/PCM1	2
M255	GO:0007156	homophilic cell adhesion via plasma membrane adhesion molecules	22/22	92/11181	9.09419016243673e-48	2.09166373736045e-46	1.72310971498801e-46	PCDHB14/PCDHGA1/PCDHGA10/PCDHGA11/PCDHGA12/PCDHGA2/PCDHGA3/PCDHGA4/PCDHGA5/PCDHGA6/PCDHGA7/PCDHGA8/PCDHGA9/PCDHGB1/PCDHGB2/PCDHGB3/PCDHGB4/PCDHGB6/PCDHGB7/PCDHGC3/PCDHGC4/PCDHGC5	22
M255	GO:0098742	cell-cell adhesion via plasma-membrane adhesion molecules	22/22	157/11181	3.81818979998321e-42	4.39091826998069e-41	3.61723244208936e-41	PCDHB14/PCDHGA1/PCDHGA10/PCDHGA11/PCDHGA12/PCDHGA2/PCDHGA3/PCDHGA4/PCDHGA5/PCDHGA6/PCDHGA7/PCDHGA8/PCDHGA9/PCDHGB1/PCDHGB2/PCDHGB3/PCDHGB4/PCDHGB6/PCDHGB7/PCDHGC3/PCDHGC4/PCDHGC5	22
M255	GO:0016339	calcium-dependent cell-cell adhesion via plasma membrane cell adhesion molecules	3/22	21/11181	8.59463271218006e-06	6.58921841267138e-05	5.42818908137688e-05	PCDHB14/PCDHGB4/PCDHGC3	3
M255	GO:0050808	synapse organization	4/22	225/11181	0.000878252893338727	0.00504995413669768	0.00416014528423608	PCDHB14/PCDHGC3/PCDHGC4/PCDHGC5	4
M255	GO:0034330	cell junction organization	4/22	456/11181	0.0111332484108851	0.0512129426900715	0.0421891518728278	PCDHB14/PCDHGC3/PCDHGC4/PCDHGC5	4
NA	NA	NA	NA	NA	NA	NA	NA	NA	NA
NA	NA	NA	NA	NA	NA	NA	NA	NA	NA
NA	NA	NA	NA	NA	NA	NA	NA	NA	NA
NA	NA	NA	NA	NA	NA	NA	NA	NA	NA
NA	NA	NA	NA	NA	NA	NA	NA	NA	NA
