# Supplementary material for: A Gene Co-Expression Network-Based Drug Repositioning Approach Identifies Candidates for Treatment of Hepatocellular Carcinoma
Source: Cancers (Basel). 2022 Mar 19;14(6):1573. doi: 10.3390/cancers14061573 (PMC8946504; doi:10.3390/cancers14061573)
Supplement: Supplementary file 1 [file cancers-14-01573-s001.zip › Supplementary Table S3_prognostic module comparison.txt]

LIHC-TCGA	LIRI-JP	module_size	module_size	CC	CC	Overlap	p_value	FDR_BH
		LIHC	LIRI-JP	LIHC	LIRI-JP	genes
M80	M7	674	1183	0.641297692	0.574711587	401	0	0
M57	M25	39	27	0.551381215	0.542735043	4	2.87E-06	5.24E-05
M13	M7	25	1183	0.585	0.574711587	7	0.019123283	0.317090717
M22	M7	69	1183	0.519076974	0.574711587	2	0.997813533	1
M23	M7	46	1183	0.50818222	0.574711587	0	1	1
M28	M7	28	1183	0.585814361	0.574711587	0	1	1
M57	M7	39	1183	0.551381215	0.574711587	2	0.947816427	1
M13	M25	25	27	0.585	0.542735043	0	1	1
M22	M25	69	27	0.519076974	0.542735043	0	1	1
M23	M25	46	27	0.50818222	0.542735043	0	1	1
M28	M25	28	27	0.585814361	0.542735043	0	1	1
M80	M25	674	27	0.641297692	0.542735043	0	1	1
