# Supplementary material for: A Gene Co-Expression Network-Based Drug Repositioning Approach Identifies Candidates for Treatment of Hepatocellular Carcinoma
Source: Cancers (Basel). 2022 Mar 19;14(6):1573. doi: 10.3390/cancers14061573 (PMC8946504; doi:10.3390/cancers14061573)
Supplement: Supplementary file 1 [file cancers-14-01573-s001.zip › Supplementary Table S4_The simplified drug-shRNA matrix.xlsx]

## Sheet: RAN
cmap_name	KDC006_HEPG2_96H:TRCN0000047928	KDC006_HEPG2_96H:TRCN0000047930
geldanamycin	0.133091	0.309857
pivmecillinam	0.12899	0.319259
curcumin	0.138531	0.276622
tozasertib	0.136635	0.278268
HG-5-113-01	0.130101	0.290212
BRD-A58013617	0.124982	0.298355
tanespimycin	0.123603	0.302645
BI-2536	0.137029	0.26118
BRD-K69945243	0.128992	0.267788
AT-7519	0.133023	0.259687
ZM-336372	0.126819	0.266177
2-CHLOROACETOPHENONE	0.129438	0.260422
avagacestat	0.124977	0.264217

## Sheet: PLK1
cmap_name	KDA008_HEPG2_96H:TRCN0000121073	KDA008_HEPG2_96H:TRCN0000332934
CYT-387	0.428568	0.331584
linsitinib	0.418405	0.354247
sulforaphane	0.428655	0.302185
QL-XII-47	0.397716	0.359115
KU-55933	0.40492	0.309027
GSK-461364	0.409431	0.296758
fenbendazole	0.40577	0.302679
TWS-119	0.419728	0.288267
KUC111109N	0.397478	0.313138
GSK-1904529A	0.396279	0.314733
A-769662	0.438389	0.282417
nilotinib	0.401353	0.296292
loxapine	0.425182	0.281276
BRD-K04887706	0.423303	0.28051
imatinib	0.387506	0.321407
WY-01-034	0.385889	0.326702
XMD-16144	0.387726	0.314294
SB-239063	0.450668	0.274302
crizotinib	0.395803	0.284372
lupanine	0.393274	0.286156
dovitinib	0.381888	0.304528
MW-SHH-98	0.407128	0.274197
CX-5461	0.40132	0.27468
PF-04217903	0.388491	0.283574
BRD-K98596482	0.385544	0.285429
BRD-A93507363	0.373607	0.308585
motesanib	0.377556	0.295727
BRD-K76457661	0.409263	0.266695
zolantidine	0.397247	0.272688
hydroxyurea	0.397897	0.271042
navitoclax	0.383636	0.282513
BRD-K20914082	0.369976	0.302816
lapatinib	0.374527	0.289534
FR-180204	0.395402	0.270974
procarbazine	0.402114	0.264088
BRD-K09991945	0.403276	0.263739
BMY-7378	0.395744	0.269559
BRD-K88741031	0.377198	0.28394
MW-RAS9	0.369352	0.292015
quipazine	0.391319	0.265282
WH-4-025	0.388208	0.26874
BRD-K89748417	0.366067	0.287523
finasteride	0.360841	0.297538
AZD-6482	0.388094	0.26585
SB-203580	0.362353	0.291391
JNK-9L	0.388135	0.26515
enzastaurin	0.372652	0.277229
ZM-306416	0.370678	0.278454
naloxone	0.381887	0.271266
CGP-60474	0.394411	0.261299
PF-573228	0.394732	0.261036
PLX-4720	0.402049	0.256689
PIK-93	0.374049	0.274386
BRD-K51126930	0.358703	0.291587
diclofenac	0.36712	0.276921
KI-20227	0.420906	0.252854
timolol	0.433003	0.251718
BRD-K93367411	0.367971	0.275871
KI-8751	0.407064	0.253057
NF-449	0.367736	0.275468
betamethasone-acetate	0.388871	0.258871
daminozide	0.390942	0.257341
THZ-2-98-01	0.359724	0.28141
tranylcypromine	0.370628	0.271105
pazopanib	0.389474	0.257468
glibenclamide	0.379978	0.26244
thiotepa	0.368905	0.271451
BRD-K22693056	0.348669	0.31967
danazol	0.376125	0.263444
volasertib	0.355102	0.285932
BRD-K61498099	0.396826	0.250912
L-693403	0.395487	0.251786
SB-525334	0.427782	0.24545
AGK-2	0.350552	0.286469
BRD-K41668190	0.3526	0.283551
BRD-K49893531	0.37939	0.25835
BRD-K63784565	0.358838	0.272639
BRD-A92800748	0.415723	0.245522
BRD-K43009525	0.344076	0.299231
BRD-K00848147	0.365192	0.263886
GDC-0879	0.406024	0.246419
NS-1619	0.385467	0.254345
chlorogenic-acid	0.345795	0.292666
BRD-K97697439	0.358025	0.270708
dacomitinib	0.383114	0.253745
nifedipine	0.351139	0.276726
diisononyl-phthalate	0.342412	0.289066
BRD-K69649444	0.419983	0.242355
AZD-7762	0.33752	0.304167
BRD-A08610364	0.359932	0.262114
BRD-K00640357	0.35622	0.268155
betamethasone	0.385067	0.250114
BRD-K50532142	0.343398	0.282431
AZ-20	0.350484	0.273909
TUL-XX023	0.343682	0.27708
BRD-K97168035	0.364003	0.25594
BRD-K98948170	0.363647	0.255254
BRD-K52341396	0.393481	0.243356
ALW-II-49-7	0.374693	0.250537
BRD-K19926581	0.368538	0.253103
BRD-K55591206	0.387623	0.244768
BRD-K53581215	0.351217	0.26345
oxybenzone	0.342052	0.275356
auraptene	0.381411	0.246247
KIN001-055	0.388753	0.242989
gefitinib	0.339528	0.276603
XMD-885	0.365824	0.252675
deoxyandirobin	0.38482	0.244409
WHI-P154	0.342035	0.273557
I-BET-151	0.339448	0.275889
flurofamide	0.380916	0.245294
AT1-SHH-29	0.355587	0.255389
clonidine	0.353381	0.254429
TGX-221	0.360822	0.248049
ALW-II-38-3	0.366076	0.243948
JNK-IN-5A	0.344968	0.256981
BRD-K07452532	0.337041	0.26215
BRD-K68937492	0.352451	0.249668
guggulsterone	0.356741	0.245708
withaferin-a	0.346748	0.252368
FK-866	0.356607	0.243114
SA-246522	0.339871	0.253048
SJB-shh-31	0.34434	0.249029
PFI-1	0.345695	0.248452
BRD-K74043769	0.337652	0.252967
GSK-2334470	0.337131	0.242376

## Sheet: KIF11
cmap_name	KDC003_HEPG2_96H:TRCN0000256361	KDC003_HEPG2_96H:TRCN0000116501
withaferin-a	0.245847	0.319937
tanespimycin	0.237018	0.293155
BRD-K73008154	0.241858	0.25932
oxymetholone	0.251461	0.247647
BRD-K34624563	0.243435	0.247801
HG-6-64-01	0.23415	0.259228
MG-132	0.219488	0.346628
mitoxantrone	0.222483	0.285456
BRD-K69406317	0.225956	0.260619
BRD-K76381171	0.22525	0.263426
BRD-K69464193	0.217403	0.273096
BRD-K92904839	0.216467	0.2752
BRD-K60085502	0.218984	0.256161
COT-10b	0.217564	0.250554
BRD-K69503483	0.230222	0.23568
BRD-K37813153	0.245469	0.227061
BRD-K75627148	0.21221	0.267213
alisertib	0.243091	0.226243
BRD-K82176364	0.234895	0.229207
HA-1004	0.21181	0.253474
BRD-K14002526	0.217244	0.239771
trequinsin	0.215915	0.241006
BRD-K24156250	0.209681	0.256885
coumophos	0.208141	0.258284
bortezomib	0.203199	0.319542
BRD-K66046182	0.218938	0.234032
BRD-K58138547	0.238792	0.220934
SCH-79797	0.207615	0.255754
NVP-TAE684	0.224472	0.224964
BRD-A18411371	0.203291	0.273523
BRD-A70731303	0.209548	0.238453
BRD-K12189280	0.251395	0.211728
afatinib	0.231511	0.214088
KUC111774N	0.203347	0.243945
BRD-K56411643	0.194522	0.294546
BRD-K89386994	0.223433	0.214011
2-CHLOROACETOPHENONE	0.191442	0.30537
hexachlorocyclopentadiene	0.198928	0.246961
BRD-K87125912	0.19271	0.280823
calmidazolium	0.216287	0.217278
BRD-K45689979	0.196318	0.248845
SA-1463787	0.199153	0.235267
AZD-6482	0.192913	0.251952
BRD-K06927120	0.196302	0.23633
pifithrin-mu	0.203098	0.224774
BRD-A18725729	0.194417	0.240243
tozasertib	0.199305	0.227092
pregnenolone	0.203296	0.221588
BRD-K69945243	0.253345	0.201279
decitabine	0.237767	0.202649
raloxifene	0.211408	0.210497
amsacrine	0.198847	0.222278
tamoxifen	0.193188	0.231399
KU-C104337	0.216924	0.206532
KU-55933	0.22343	0.203351
MW-A1-14	0.21068	0.210035
sulconazole	0.205001	0.212675
phenacetin	0.224316	0.202218
avicin-d	0.191376	0.230004
BRD-K42573370	0.198506	0.218278
GW-4064	0.19649	0.220474
kepone	0.202437	0.2129
BRD-K22552152	0.19181	0.223241
BRD-A37735495	0.186339	0.233465
BRD-A58013617	0.199122	0.211379
foretinib	0.187397	0.229213
rotenone	0.188482	0.223045
nutlin-3	0.203916	0.204547
CGP-60474	0.204212	0.202493
ryuvidine	0.187745	0.217977
BRD-K41335306	0.185772	0.215444
daunorubicin	0.197588	0.204156
methyl-parathion	0.188638	0.21039
bisphenol-a	0.190122	0.207414
BRD-K83216232	0.186421	0.211824
BRD-K95910931	0.18767	0.210292
BRD-K55896799	0.189318	0.207131
daminozide	0.187918	0.209917

## Sheet: CDK1
cmap_name	KDA002_HEPG2_96H:TRCN0000000582	KDB005_HEPG2_96H:TRCN0000000586
GSK-1904529A	0.19472	0.319543
GDC-0879	0.182713	0.308296
tivozanib	0.177085	0.311903
vemurafenib	0.167314	0.306135
AGK-2	0.156385	0.285292
resveratrol	0.153375	0.290661
gefitinib	0.183486	0.267442
EMF-BCA1-60	0.190522	0.256894
PD-98059	0.186571	0.253272
BRD-K93367411	0.151981	0.270906
ALW-II-38-3	0.137398	0.299809
thiotepa	0.144244	0.272435
resorcinol	0.136357	0.295192
A-769662	0.142263	0.273251
D-4476	0.149604	0.262485
BRD-K45711268	0.203508	0.240259
linsitinib	0.132736	0.303231
dovitinib	0.141753	0.267414
AZD-6482	0.136409	0.276721
lapatinib	0.132776	0.28453
curcumin	0.130102	0.290466
PF-750	0.133418	0.248883
JQ-1-R	0.135175	0.243018
BRD-K96068766	0.135876	0.240299
BRD-K79947405	0.12951	0.238286

## Sheet: TOP2A
cmap_name	KDD003_HEPG2_96H:TRCN0000049279	KDD003_HEPG2_96H:TRCN0000049278	KDB003_HEPG2_96H:TRCN0000049280	KDD003_HEPG2_96H:TRCN0000049280	KDA004_HEPG2_96H:TRCN0000049279	KDB003_HEPG2_96H:TRCN0000049279
withaferin-a	0.186732	0.179179	0.294981	0.595495	0.508455	0.572925
mitoxantrone	0.215278	0.220952	0.294337	0.548567	0.451585	0.560397
AZD-6482	0.154262	0.176748	0.290167	0.571276	0.462442	0.554461
BRD-A08316103	0.190628	0.186387	0.22905	0.560972	0.440422	0.529031
HG-5-88-01	0.186265	0.201263	0.232287	0.549769	0.445093	0.502543
BMS-345541	0.171467	0.175343	0.23781	0.591553	0.426307	0.525118
BRD-K37021324	0.158021	0.171912	0.249282	0.52892	0.452111	0.542967
hexachlorocyclopentadiene	0.172415	0.178497	0.24909	0.547082	0.449186	0.505527
nintedanib	0.164615	0.191447	0.227908	0.490056	0.393225	0.503594

## Sheet: CHAF1B
cmap_name	KDC005_HEPG2_96H:TRCN0000074278	KDC005_HEPG2_96H:TRCN0000074280
CP-724714	0.229674	0.264729
PF-04217903	0.223109	0.283112
suloctidil	0.255363	0.240167
tranylcypromine	0.268859	0.227579
nilotinib	0.217753	0.237964
linsitinib	0.259913	0.220259
crizotinib	0.221479	0.228641
BRD-K36111767	0.205082	0.24319
cupferron	0.218409	0.226134
TAK-715	0.209066	0.220239
gefitinib	0.185508	0.263816
BRD-K52001172	0.230892	0.209705
HMN-214	0.183298	0.269953
BRD-K06586813	0.225724	0.208391
VU-0155056	0.20614	0.217915
BRD-K80473868	0.195785	0.225948
telmisartan	0.180371	0.275233
BRD-K02093472	0.216191	0.210911
SGC-CBP30	0.183022	0.250888
vismo-ester	0.199063	0.220985
ibrutinib	0.209658	0.212854
BRD-K14336497	0.214437	0.20935
sulforaphane	0.184862	0.23936
iq	0.270482	0.199517
spiperone	0.209615	0.211261
BRD-K49080168	0.237776	0.201494
BRD-K97168035	0.181199	0.242502
vemurafenib	0.180045	0.25338
alpelisib	0.186944	0.227455
BRD-K81073239	0.201531	0.210627
JW-74	0.217718	0.200675
BRD-K78679331	0.184461	0.223422
doxylamine	0.205201	0.206335
AT-7867	0.181383	0.226023
MGCD-265	0.179069	0.23151
SB-239063	0.180295	0.226392
PF-573228	0.201008	0.20486
decitabine	0.189795	0.210655
estriol	0.185329	0.215756
olaparib	0.18034	0.222224
BRD-K49477330	0.189019	0.206745
alvocidib	0.179716	0.216543
PD-98059	0.178887	0.203579

## Sheet: MCM2
cmap_name	KDC001_HEPG2_96H:TRCN0000019511	KDC001_HEPG2_96H:TRCN0000019510
resveratrol	0.210935	0.404924
crizotinib	0.165154	0.429549
sulforaphane	0.159125	0.421324
curcumin	0.175673	0.386968
BRD-K93367411	0.168399	0.387317
PD-173074	0.156506	0.401101
flupirtine	0.159449	0.385902
imatinib	0.156995	0.377561
spiperone	0.146177	0.416015
geldanamycin	0.18322	0.349332
AT-7519	0.19037	0.340332
GSK-690693	0.139603	0.404861
linifanib	0.214179	0.326881
decitabine	0.162849	0.346405
iq	0.15523	0.354804
ZM-447439	0.139363	0.382289
saracatinib	0.158803	0.342711
tert-butylhydroquinone	0.169413	0.328445
BRD-K31455027	0.143546	0.350845
droperidol	0.145082	0.341074
KU-C104219	0.150638	0.330934
diloxanide	0.144092	0.331542
