# Supplementary material for: A Gene Co-Expression Network-Based Drug Repositioning Approach Identifies Candidates for Treatment of Hepatocellular Carcinoma
Source: Cancers (Basel). 2022 Mar 19;14(6):1573. doi: 10.3390/cancers14061573 (PMC8946504; doi:10.3390/cancers14061573)
Supplement: Supplementary file 1 [file cancers-14-01573-s001.zip › Supplementary Table S1_module_functions_LIHC.txt]

ModuleName	ID	Description	GeneRatio	BgRatio	pvalue	p.adjust	qvalue	geneID	Count
M11	GO:0031648	protein destabilization	4/64	37/10462	7.22874741216905e-05	0.125129617704646	0.116953523921093	DERL1/PEX2/RNF139/PRKDC	4
M11	GO:0010256	endomembrane system organization	9/64	358/10462	0.000303543488217948	0.262716889052634	0.245550705995256	ARFGEF1/TRAM1/RAB2A/EMC2/CHMP4C/YWHAZ/WASHC5/MTSS1/VCPIP1	9
M11	GO:0001325	formation of extrachromosomal circular DNA	2/64	8/10462	0.00100735924487566	0.30810856727386	0.287976446775471	NBN/TERF1	2
M11	GO:0090656	t-circle formation	2/64	8/10462	0.00100735924487566	0.30810856727386	0.287976446775471	NBN/TERF1	2
M11	GO:0090737	telomere maintenance via telomere trimming	2/64	8/10462	0.00100735924487566	0.30810856727386	0.287976446775471	NBN/TERF1	2
M11	GO:0016233	telomere capping	3/64	35/10462	0.00124275938433957	0.30810856727386	0.287976446775471	NBN/TERF1/PRKDC	3
M11	GO:0006281	DNA repair	9/64	436/10462	0.00125307223669896	0.30810856727386	0.287976446775471	RRM2B/NBN/UBE2W/UBR5/RAD21/UBE2V2/VCPIP1/TCEA1/PRKDC	9
M11	GO:0007628	adult walking behavior	2/64	11/10462	0.00195544599197728	0.30810856727386	0.287976446775471	OXR1/CHD7	2
M11	GO:0009896	positive regulation of catabolic process	8/64	378/10462	0.00203380432364345	0.30810856727386	0.287976446775471	RIPK2/WWP1/AGO2/MTDH/UBE2V2/PTK2/RNF139/YTHDF3	8
M11	GO:0046854	phosphatidylinositol phosphorylation	3/64	43/10462	0.00226317310353338	0.30810856727386	0.287976446775471	BPNT2/EFR3A/IMPA1	3
M13	GO:0000466	maturation of 5.8S rRNA from tricistronic rRNA transcript (SSU-rRNA, 5.8S rRNA, LSU-rRNA)	2/21	24/10462	0.00103134296285114	0.205744155569621	0.169021882188721	NOL9/EXOSC10	2
M13	GO:0090305	nucleic acid phosphodiester bond hydrolysis	4/21	234/10462	0.00108191708964111	0.205744155569621	0.169021882188721	RPA2/DFFA/NOL9/EXOSC10	4
M13	GO:0000469	cleavage involved in rRNA processing	2/21	27/10462	0.00130684890659958	0.205744155569621	0.169021882188721	NOL9/EXOSC10	2
M13	GO:0000460	maturation of 5.8S rRNA	2/21	35/10462	0.00219399222889132	0.205744155569621	0.169021882188721	NOL9/EXOSC10	2
M13	GO:0043242	negative regulation of protein-containing complex disassembly	2/21	54/10462	0.00515695782405691	0.205744155569621	0.169021882188721	CAPZB/TMEM39B	2
M13	GO:0031330	negative regulation of cellular catabolic process	3/21	197/10462	0.00681086009359931	0.205744155569621	0.169021882188721	ZCCHC17/TMEM39B/DFFA	3
M13	GO:0071033	nuclear retention of pre-mRNA at the site of transcription	1/21	5/10462	0.00999801542779966	0.205744155569621	0.169021882188721	EXOSC10	1
M13	GO:0009895	negative regulation of catabolic process	3/21	231/10462	0.010534347985331	0.205744155569621	0.169021882188721	ZCCHC17/TMEM39B/DFFA	3
M13	GO:0051053	negative regulation of DNA metabolic process	2/21	80/10462	0.0110365094345702	0.205744155569621	0.169021882188721	DFFA/EXOSC10	2
M13	GO:0071029	nuclear ncRNA surveillance	1/21	6/10462	0.0119861613277725	0.205744155569621	0.169021882188721	EXOSC10	1
M22	GO:0019953	sexual reproduction	8/64	404/10462	0.00307161192026305	0.451552408717896	0.429111796013199	PGM3/HSF2/TBPL1/TBP/TCP1/HDAC2/IGF2R/UBE2J1	8
M22	GO:0050765	negative regulation of phagocytosis	2/64	15/10462	0.00367472775070351	0.451552408717896	0.429111796013199	ATG5/SNX3	2
M22	GO:2000757	negative regulation of peptidyl-lysine acetylation	2/64	15/10462	0.00367472775070351	0.451552408717896	0.429111796013199	ATG5/HDAC2	2
M22	GO:0007283	spermatogenesis	6/64	248/10462	0.00396988836887672	0.451552408717896	0.429111796013199	PGM3/HSF2/TBPL1/TBP/IGF2R/UBE2J1	6
M22	GO:0048232	male gamete generation	6/64	256/10462	0.00463354124632372	0.451552408717896	0.429111796013199	PGM3/HSF2/TBPL1/TBP/IGF2R/UBE2J1	6
M22	GO:1901984	negative regulation of protein acetylation	2/64	17/10462	0.00472232199367029	0.451552408717896	0.429111796013199	ATG5/HDAC2	2
M22	GO:0006487	protein N-linked glycosylation	3/64	64/10462	0.00697590084524587	0.451552408717896	0.429111796013199	PGM3/NUS1/UBE2J1	3
M22	GO:0006403	RNA localization	5/64	201/10462	0.00758820985427401	0.451552408717896	0.429111796013199	MRPL18/NUP43/TCP1/LTV1/CDC40	5
M22	GO:0046856	phosphatidylinositol dephosphorylation	2/64	22/10462	0.0078649099607857	0.451552408717896	0.429111796013199	SYNJ2/FIG4	2
M22	GO:0070861	regulation of protein exit from endoplasmic reticulum	2/64	24/10462	0.00932356770327357	0.451552408717896	0.429111796013199	TMEM30A/UBE2J1	2
M23	GO:1901615	organic hydroxy compound metabolic process	14/46	391/10462	6.63476881663023e-10	4.54481663939171e-07	3.31040044113972e-07	HSD17B6/SLC27A5/SEC14L2/PCK2/HAO1/DAO/ALDH2/ACADL/RDH16/SLC27A2/MOGAT2/CYP8B1/CYP4F2/SRD5A2	14
M23	GO:0044282	small molecule catabolic process	13/46	348/10462	1.84178257753277e-09	6.30810532804973e-07	4.59476285131859e-07	HSD17B6/PCK2/HAO1/DAO/ALDH2/ACADL/ECHDC2/SLC27A2/MAT1A/GLYCTK/DCXR/PIPOX/CYP4F2	13
M23	GO:0046395	carboxylic acid catabolic process	10/46	207/10462	1.62139829447685e-08	3.70219277238881e-06	2.69664137397203e-06	PCK2/HAO1/DAO/ACADL/ECHDC2/SLC27A2/MAT1A/DCXR/PIPOX/CYP4F2	10
M23	GO:0016054	organic acid catabolic process	10/46	219/10462	2.7759741384869e-08	4.75385571215882e-06	3.46266247800735e-06	PCK2/HAO1/DAO/ACADL/ECHDC2/SLC27A2/MAT1A/DCXR/PIPOX/CYP4F2	10
M23	GO:0006631	fatty acid metabolic process	11/46	300/10462	4.8964577906492e-08	6.7081471731894e-06	4.88614945845836e-06	ACSM2B/SLC27A5/PCK2/HAO1/ACADL/ECHDC2/SLC27A2/CES2/ACSM5/ACSM2A/CYP4F2	11
M23	GO:0001676	long-chain fatty acid metabolic process	7/46	88/10462	9.59529436044906e-08	1.09546277281793e-05	7.97924478395237e-06	ACSM2B/SLC27A5/ACADL/SLC27A2/ACSM5/ACSM2A/CYP4F2	7
M23	GO:0008202	steroid metabolic process	10/46	255/10462	1.16847749539517e-07	1.14343869192242e-05	8.32869673409492e-06	HSD17B6/SLC27A5/SEC14L2/ACADL/HSD11B1/RDH16/SLC27A2/NR1I2/CYP8B1/SRD5A2	10
M23	GO:0072329	monocarboxylic acid catabolic process	7/46	112/10462	5.0613517918163e-07	4.33378247174271e-05	3.15668519647491e-05	PCK2/HAO1/ACADL/ECHDC2/SLC27A2/DCXR/CYP4F2	7
M23	GO:0016042	lipid catabolic process	9/46	245/10462	9.45964679635237e-07	7.19984228389041e-05	5.24429541692517e-05	HSD17B6/PCK2/HAO1/ACADL/HSD11B1/ECHDC2/SLC27A2/CES2/CYP4F2	9
M23	GO:0006694	steroid biosynthetic process	7/46	150/10462	3.62722857549548e-06	0.000248465157421441	0.000180979615240512	HSD17B6/SLC27A5/SEC14L2/HSD11B1/SLC27A2/CYP8B1/SRD5A2	7
M25	GO:0031629	synaptic vesicle fusion to presynaptic active zone membrane	2/65	13/10462	0.00283675068941032	0.618461132803944	0.611556463059722	SNAPIN/SNAP47	2
M25	GO:0099500	vesicle fusion to plasma membrane	2/65	13/10462	0.00283675068941032	0.618461132803944	0.611556463059722	SNAPIN/SNAP47	2
M25	GO:0006415	translational termination	4/65	104/10462	0.00392033867925507	0.618461132803944	0.611556463059722	JMJD4/MRPS14/DAP3/MRPL9	4
M25	GO:0140029	exocytic process	3/65	53/10462	0.00429730347555931	0.618461132803944	0.611556463059722	VPS45/SNAPIN/SNAP47	3
M25	GO:0032984	protein-containing complex disassembly	6/65	273/10462	0.00680568531644618	0.618461132803944	0.611556463059722	JMJD4/MRPS14/DAP3/MRPL9/SNAPIN/UBQLN4	6
M25	GO:0048013	ephrin receptor signaling pathway	3/65	63/10462	0.00697111962216653	0.618461132803944	0.611556463059722	APH1A/ARPC5/EFNA4	3
M25	GO:0022411	cellular component disassembly	8/65	460/10462	0.00734501072335602	0.618461132803944	0.611556463059722	JMJD4/MRPS14/DAP3/UFC1/MRPL9/SNAPIN/HAX1/UBQLN4	8
M25	GO:0070125	mitochondrial translational elongation	3/65	88/10462	0.0172657370866706	0.618461132803944	0.611556463059722	MRPS14/DAP3/MRPL9	3
M25	GO:1901998	toxin transport	2/65	33/10462	0.0177308072254477	0.618461132803944	0.611556463059722	CRTC2/CCT3	2
M25	GO:0070126	mitochondrial translational termination	3/65	89/10462	0.0177901990041769	0.618461132803944	0.611556463059722	MRPS14/DAP3/MRPL9	3
M28	GO:0008380	RNA splicing	6/26	396/10462	0.000342163315871455	0.124319083757148	0.108228795194075	SNRPD3/ESS2/SNU13/THOC5/ZMAT5/PHF5A	6
M28	GO:0006397	mRNA processing	6/26	446/10462	0.000645077197404088	0.124319083757148	0.108228795194075	SNRPD3/ESS2/SNU13/THOC5/ZMAT5/PHF5A	6
M28	GO:0000377	RNA splicing, via transesterification reactions with bulged adenosine as nucleophile	5/26	315/10462	0.000936567824226436	0.124319083757148	0.108228795194075	SNRPD3/ESS2/SNU13/ZMAT5/PHF5A	5
M28	GO:0000398	mRNA splicing, via spliceosome	5/26	315/10462	0.000936567824226436	0.124319083757148	0.108228795194075	SNRPD3/ESS2/SNU13/ZMAT5/PHF5A	5
M28	GO:0000375	RNA splicing, via transesterification reactions	5/26	318/10462	0.000977351287398962	0.124319083757148	0.108228795194075	SNRPD3/ESS2/SNU13/ZMAT5/PHF5A	5
M28	GO:0000470	maturation of LSU-rRNA	2/26	28/10462	0.00215753571440863	0.228698785727315	0.199098909785779	PES1/SNU13	2
M28	GO:1903131	mononuclear cell differentiation	4/26	258/10462	0.00352230758228179	0.24292997294451	0.211488192268805	NCAPH2/PATZ1/THOC5/XRCC6	4
M28	GO:0002521	leukocyte differentiation	4/26	331/10462	0.00848125851712491	0.24292997294451	0.211488192268805	NCAPH2/PATZ1/THOC5/XRCC6	4
M28	GO:0007008	outer mitochondrial membrane organization	1/26	5/10462	0.0123666668509315	0.24292997294451	0.211488192268805	TOMM22	1
M28	GO:0009756	carbohydrate mediated signaling	1/26	5/10462	0.0123666668509315	0.24292997294451	0.211488192268805	SMARCB1	1
M29	GO:0016054	organic acid catabolic process	10/24	219/10462	1.99823227336412e-11	1.16696764764465e-08	9.27600455319555e-09	AASS/ABCB11/BCKDHB/LONP2/EHHADH/SCP2/ALDH6A1/IVD/ACOX1/ABAT	10
M29	GO:0046395	carboxylic acid catabolic process	9/24	207/10462	3.95013217801667e-10	1.15343859598087e-07	9.16846468687027e-08	AASS/ABCB11/LONP2/EHHADH/SCP2/ALDH6A1/IVD/ACOX1/ABAT	9
M29	GO:0044282	small molecule catabolic process	10/24	348/10462	1.88863512887506e-09	3.67654305087678e-07	2.92241435731193e-07	AASS/ABCB11/BCKDHB/LONP2/EHHADH/SCP2/ALDH6A1/IVD/ACOX1/ABAT	10
M29	GO:0006635	fatty acid beta-oxidation	6/24	65/10462	5.60245480109846e-09	8.17958400960375e-07	6.50179622969584e-07	ABCB11/LONP2/EHHADH/SCP2/IVD/ACOX1	6
M29	GO:0019395	fatty acid oxidation	6/24	90/10462	4.06940552225933e-08	4.41356720370279e-06	3.50826088109756e-06	ABCB11/LONP2/EHHADH/SCP2/IVD/ACOX1	6
M29	GO:0009062	fatty acid catabolic process	6/24	92/10462	4.64680558886048e-08	4.41356720370279e-06	3.50826088109756e-06	ABCB11/LONP2/EHHADH/SCP2/IVD/ACOX1	6
M29	GO:0034440	lipid oxidation	6/24	94/10462	5.29023466197252e-08	4.41356720370279e-06	3.50826088109756e-06	ABCB11/LONP2/EHHADH/SCP2/IVD/ACOX1	6
M29	GO:0072329	monocarboxylic acid catabolic process	6/24	112/10462	1.51345009344186e-07	1.10481856821256e-05	8.7819933053666e-06	ABCB11/LONP2/EHHADH/SCP2/IVD/ACOX1	6
M29	GO:0006625	protein targeting to peroxisome	5/24	66/10462	3.3185771784174e-07	1.76186279290524e-05	1.40047132601156e-05	LONP2/EHHADH/SCP2/CAT/ACOX1	5
M29	GO:0072662	protein localization to peroxisome	5/24	66/10462	3.3185771784174e-07	1.76186279290524e-05	1.40047132601156e-05	LONP2/EHHADH/SCP2/CAT/ACOX1	5
M30	GO:0098876	vesicle-mediated transport to the plasma membrane	5/92	80/10462	0.000674016268256412	0.619749243420041	0.619749243420041	EXOC8/BLZF1/SNX27/GOLPH3L/CNST	5
M30	GO:0034660	ncRNA metabolic process	11/92	426/10462	0.00123346684461461	0.619749243420041	0.619749243420041	TARBP1/RRP15/IARS2/UTP25/TRMT1L/EPRS1/ISG20L2/INTS7/NVL/ADAR/TDRKH	11
M30	GO:0006893	Golgi to plasma membrane transport	4/92	54/10462	0.00126582658065939	0.619749243420041	0.619749243420041	EXOC8/BLZF1/GOLPH3L/CNST	4
M30	GO:0006997	nucleus organization	5/92	101/10462	0.00192210517037399	0.619749243420041	0.619749243420041	NUP133/TOR1AIP1/AHCTF1/H3-3A/PYGO2	5
M30	GO:0007030	Golgi organization	5/92	112/10462	0.00301875920553209	0.619749243420041	0.619749243420041	RAB29/BLZF1/VAMP4/COG2/GOLPH3L	5
M30	GO:0043001	Golgi to plasma membrane protein transport	3/92	36/10462	0.00380908942556956	0.619749243420041	0.619749243420041	BLZF1/GOLPH3L/CNST	3
M30	GO:0043414	macromolecule methylation	7/92	233/10462	0.00437316020629162	0.619749243420041	0.619749243420041	TARBP1/RBBP5/TRMT1L/PARP1/CHTOP/PYGO2/TDRKH	7
M30	GO:0006999	nuclear pore organization	2/92	14/10462	0.00649846171828083	0.619749243420041	0.619749243420041	NUP133/AHCTF1	2
M30	GO:0031047	gene silencing by RNA	5/92	137/10462	0.00708461683492458	0.619749243420041	0.619749243420041	NUP133/TSNAX/ADAR/H3-3A/TDRKH	5
M30	GO:0016246	RNA interference	2/92	15/10462	0.00745555252008046	0.619749243420041	0.619749243420041	TSNAX/ADAR	2
M54	GO:0046649	lymphocyte activation	78/264	442/10462	1.77659634764409e-45	5.75617216636685e-42	4.0936520052557e-42	FGR/CD79B/CD4/TYROBP/WAS/CD74/RUNX3/SLAMF7/SPI1/PTPRC/LAT2/CD209/UNC13D/MFNG/TNFSF13B/CORO1A/PYCARD/RASAL3/EBI3/CD79A/JAK3/CD5/CD83/CD86/CD2/PLA2G2D/SASH3/NCKAP1L/FGL2/RAC2/LILRB2/HAVCR2/LCP1/GPNMB/TLR4/SIT1/CD27/VAV1/IL18/ADAM8/CD8A/SAMSN1/VSIG4/SLAMF8/FCER1G/ITGB2/JAML/LAPTM5/TNFAIP8L2/MNDA/SYK/CD3D/CD300A/CCDC88B/IL7R/INPP5D/LGALS9/GPR183/MZB1/PIK3CD/CD7/TBC1D10C/PRF1/LCK/LILRB4/TNFRSF18/PDCD1…	78
M54	GO:0050865	regulation of cell activation	70/264	360/10462	1.71295123008558e-43	2.34578154987273e-40	1.66826374680682e-40	FGR/CD4/TYROBP/CD74/RUNX3/CST7/PTPRC/CD209/UNC13D/TREM2/TNFSF13B/CORO1A/PYCARD/RASAL3/EBI3/JAK3/CD5/CD83/CD86/PLEK/CD2/PLA2G2D/SASH3/NCKAP1L/FGL2/RAC2/LILRB2/HAVCR2/GPNMB/TLR4/SIT1/CD27/VAV1/IL18/ADAM8/SAMSN1/VSIG4/SLAMF8/FCER1G/ITGB2/LAPTM5/TNFAIP8L2/MNDA/SYK/CD300A/CCDC88B/IL7R/INPP5D/LGALS9/PTAFR/GPR183/ITGAM/MZB1/TBC1D10C/LCK/LILRB4/TNFRSF18/PDCD1/HLA-DRB1/CD3E/HLA-DOA/HLA-DRA/AIF1/LST1/HLA-D…	70
M54	GO:0002694	regulation of leukocyte activation	68/264	336/10462	2.17201995358586e-43	2.34578154987273e-40	1.66826374680682e-40	FGR/CD4/TYROBP/CD74/RUNX3/CST7/PTPRC/CD209/UNC13D/TREM2/TNFSF13B/CORO1A/PYCARD/RASAL3/EBI3/JAK3/CD5/CD83/CD86/CD2/PLA2G2D/SASH3/NCKAP1L/FGL2/RAC2/LILRB2/HAVCR2/GPNMB/TLR4/SIT1/CD27/VAV1/IL18/ADAM8/SAMSN1/VSIG4/SLAMF8/ITGB2/LAPTM5/TNFAIP8L2/MNDA/SYK/CD300A/CCDC88B/IL7R/INPP5D/LGALS9/PTAFR/GPR183/ITGAM/MZB1/TBC1D10C/LCK/LILRB4/TNFRSF18/PDCD1/HLA-DRB1/CD3E/HLA-DOA/HLA-DRA/AIF1/LST1/HLA-DPB1/HLA-DPA1…	68
M54	GO:0002250	adaptive immune response	60/264	264/10462	3.23014160879402e-41	2.61641470312316e-38	1.86073157411845e-38	CD79B/CD4/WAS/CD74/SLAMF7/PTPRC/LAT2/CD209/UNC13D/TNFSF13B/PYCARD/IL4I1/EBI3/CD79A/JAK3/CD86/CD48/SASH3/LILRB2/JCHAIN/CLEC10A/HAVCR2/TLR4/SIT1/IL18BP/CD27/IL18/CD8A/SAMSN1/FCER1G/C1QC/CTSS/SYK/CD3D/LAIR1/IL7R/INPP5D/GPR183/PIK3CD/C1QB/C1QA/CD7/HLA-DQB1/PRF1/LILRB4/PDCD1/HLA-DRB1/HLA-DQA1/GZMM/HLA-DRB5/CD3E/HLA-DOA/HLA-DMA/HLA-DRA/HLA-DPB1/HLA-DPA1/HLA-DQB2/HLA-DOB/HLA-DMB/IGLL5	60
M54	GO:0051249	regulation of lymphocyte activation	61/264	289/10462	6.77503411098221e-40	4.39022210391647e-37	3.12222098293475e-37	FGR/CD4/TYROBP/CD74/RUNX3/PTPRC/CD209/TNFSF13B/CORO1A/PYCARD/RASAL3/EBI3/JAK3/CD5/CD83/CD86/CD2/PLA2G2D/SASH3/NCKAP1L/FGL2/RAC2/LILRB2/HAVCR2/GPNMB/TLR4/SIT1/CD27/VAV1/IL18/ADAM8/SAMSN1/VSIG4/SLAMF8/LAPTM5/TNFAIP8L2/MNDA/SYK/CD300A/CCDC88B/IL7R/INPP5D/LGALS9/GPR183/MZB1/TBC1D10C/LCK/LILRB4/TNFRSF18/PDCD1/HLA-DRB1/CD3E/HLA-DOA/HLA-DRA/AIF1/LST1/HLA-DPB1/HLA-DPA1/HLA-DMB/IGLL5/CCL5	61
M54	GO:0042110	T cell activation	58/264	303/10462	2.21474951858355e-35	1.19596474003511e-32	8.50541525645505e-33	CD4/WAS/CD74/RUNX3/PTPRC/CD209/TNFSF13B/CORO1A/PYCARD/RASAL3/EBI3/JAK3/CD5/CD83/CD86/CD2/PLA2G2D/SASH3/NCKAP1L/FGL2/RAC2/LILRB2/HAVCR2/LCP1/GPNMB/SIT1/CD27/VAV1/IL18/ADAM8/CD8A/VSIG4/FCER1G/JAML/LAPTM5/TNFAIP8L2/SYK/CD3D/CD300A/CCDC88B/IL7R/LGALS9/GPR183/PIK3CD/CD7/LCK/LILRB4/TNFRSF18/PDCD1/HLA-DRB1/CD3E/HLA-DOA/HLA-DRA/AIF1/HLA-DPB1/HLA-DPA1/HLA-DMB/CCL5	58
M54	GO:0007159	leukocyte cell-cell adhesion	52/264	234/10462	4.36227095623934e-35	2.01910827117364e-32	1.4359415222869e-32	CD4/ALOX5/CD74/RUNX3/STK10/PTPRC/CD209/TNFSF13B/CORO1A/PYCARD/RASAL3/EBI3/JAK3/CD5/SELPLG/CD83/CD86/PLA2G2D/SASH3/NCKAP1L/FGL2/RAC2/LILRB2/HAVCR2/GPNMB/CD27/VAV1/FERMT3/IL18/ADAM8/VSIG4/ITGB2/LAPTM5/TNFAIP8L2/SYK/CD300A/CCDC88B/IL7R/LGALS9/PTAFR/LCK/LILRB4/PDCD1/SELL/HLA-DRB1/CD3E/HLA-DRA/AIF1/HLA-DPB1/HLA-DPA1/HLA-DMB/CCL5	52
M54	GO:0050867	positive regulation of cell activation	50/264	219/10462	2.47590989042787e-34	1.00274350562329e-31	7.13127203966658e-32	FGR/CD4/TYROBP/CD74/RUNX3/PTPRC/CD209/TREM2/TNFSF13B/CORO1A/PYCARD/RASAL3/EBI3/JAK3/CD5/CD83/CD86/PLEK/CD2/SASH3/NCKAP1L/LILRB2/HAVCR2/TLR4/CD27/VAV1/IL18/ADAM8/ITGB2/SYK/CCDC88B/IL7R/INPP5D/LGALS9/PTAFR/GPR183/ITGAM/LCK/LILRB4/PDCD1/HLA-DRB1/CD3E/HLA-DRA/AIF1/HLA-DPB1/HLA-DPA1/HLA-DMB/IGLL5/CCL5/CCL3	50
M54	GO:0050863	regulation of T cell activation	49/264	211/10462	5.10203360006227e-34	1.83673209602242e-31	1.30623994743115e-31	CD4/CD74/RUNX3/PTPRC/CD209/TNFSF13B/CORO1A/PYCARD/RASAL3/EBI3/JAK3/CD5/CD83/CD86/CD2/PLA2G2D/SASH3/NCKAP1L/FGL2/RAC2/LILRB2/HAVCR2/GPNMB/SIT1/CD27/VAV1/IL18/ADAM8/VSIG4/LAPTM5/TNFAIP8L2/SYK/CD300A/CCDC88B/IL7R/LGALS9/LCK/LILRB4/TNFRSF18/PDCD1/HLA-DRB1/CD3E/HLA-DOA/HLA-DRA/AIF1/HLA-DPB1/HLA-DPA1/HLA-DMB/CCL5	49
M54	GO:0002696	positive regulation of leukocyte activation	49/264	214/10462	1.05037674325946e-33	3.40322064816063e-31	2.42028914841573e-31	FGR/CD4/TYROBP/CD74/RUNX3/PTPRC/CD209/TREM2/TNFSF13B/CORO1A/PYCARD/RASAL3/EBI3/JAK3/CD5/CD83/CD86/CD2/SASH3/NCKAP1L/LILRB2/HAVCR2/TLR4/CD27/VAV1/IL18/ADAM8/ITGB2/SYK/CCDC88B/IL7R/INPP5D/LGALS9/PTAFR/GPR183/ITGAM/LCK/LILRB4/PDCD1/HLA-DRB1/CD3E/HLA-DRA/AIF1/HLA-DPB1/HLA-DPA1/HLA-DMB/IGLL5/CCL5/CCL3	49
M55	GO:0009649	entrainment of circadian clock	3/33	27/10462	7.94333038828969e-05	0.0593355743263783	0.0501617479299262	GNA11/CRTC1/FBXL12	3
M55	GO:0070142	synaptic vesicle budding	2/33	7/10462	0.000200632927866263	0.0593355743263783	0.0501617479299262	AP3D1/DNM2	2
M55	GO:0036465	synaptic vesicle recycling	3/33	39/10462	0.000241866013143434	0.0593355743263783	0.0501617479299262	AP3D1/DNM2/SH3GL1	3
M55	GO:0009416	response to light stimulus	5/33	199/10462	0.000364329904814306	0.0593355743263783	0.0501617479299262	MAP2K7/DNM2/GNA11/CRTC1/FBXL12	5
M55	GO:0006397	mRNA processing	7/33	446/10462	0.000397479421604604	0.0593355743263783	0.0501617479299262	AKAP8L/SF3A2/CACTIN/SUGP1/GTF2F1/SAFB2/SAFB	7
M55	GO:1902018	negative regulation of cilium assembly	2/33	10/10462	0.000427387089985918	0.0593355743263783	0.0501617479299262	DNM2/EVI5L	2
M55	GO:0008380	RNA splicing	6/33	396/10462	0.0013157623993919	0.131525501644389	0.111190447463318	AKAP8L/SF3A2/YJU2B/CACTIN/SUGP1/GTF2F1	6
M55	GO:0098926	postsynaptic signal transduction	2/33	18/10462	0.00143035204940225	0.131525501644389	0.111190447463318	GNA11/CRTC1	2
M55	GO:0120033	negative regulation of plasma membrane bounded cell projection assembly	2/33	19/10462	0.00159547917191052	0.131525501644389	0.111190447463318	DNM2/EVI5L	2
M55	GO:0050931	pigment cell differentiation	2/33	20/10462	0.00176926261212867	0.131525501644389	0.111190447463318	AP3D1/GNA11	2
M56	GO:0038026	reelin-mediated signaling pathway	2/29	7/10462	0.000154471550471535	0.0633226291128162	0.054897657352682	PAFAH1B1/CRK	2
M56	GO:0021766	hippocampus development	3/29	40/10462	0.000176602351110131	0.0633226291128162	0.054897657352682	PAFAH1B1/KDM6B/CRK	3
M56	GO:0021761	limbic system development	3/29	49/10462	0.000323850223744326	0.0633226291128162	0.054897657352682	PAFAH1B1/KDM6B/CRK	3
M56	GO:0099518	vesicle cytoskeletal trafficking	3/29	52/10462	0.000386301938577426	0.0633226291128162	0.054897657352682	PAFAH1B1/KIF1C/MYO1C	3
M56	GO:0008090	retrograde axonal transport	2/29	11/10462	0.000401793331934113	0.0633226291128162	0.054897657352682	PAFAH1B1/KIF1C	2
M56	GO:0021543	pallium development	3/29	92/10462	0.00203774669063951	0.267624065370656	0.232017123197376	PAFAH1B1/KDM6B/CRK	3
M56	GO:0045740	positive regulation of DNA replication	2/29	27/10462	0.00249463996714988	0.26831897410762	0.232619575468669	MAP2K4/CTC1	2
M56	GO:0047496	vesicle transport along microtubule	2/29	38/10462	0.00490302562986566	0.26831897410762	0.232619575468669	PAFAH1B1/KIF1C	2
M56	GO:0021537	telencephalon development	3/29	132/10462	0.00564462059139499	0.26831897410762	0.232619575468669	PAFAH1B1/KDM6B/CRK	3
M56	GO:0021954	central nervous system neuron development	2/29	41/10462	0.0056897195677112	0.26831897410762	0.232619575468669	PAFAH1B1/CRK	2
M57	GO:0015693	magnesium ion transport	2/36	12/10462	0.000743556128231704	0.323446915780791	0.294683033978144	MAGT1/MMGT1	2
M57	GO:1903830	magnesium ion transmembrane transport	2/36	12/10462	0.000743556128231704	0.323446915780791	0.294683033978144	MAGT1/MMGT1	2
M57	GO:0006221	pyrimidine nucleotide biosynthetic process	2/36	25/10462	0.00328611598286757	0.3313512965766	0.301884484358354	UPRT/PRPS1	2
M57	GO:0033522	histone H2A ubiquitination	2/36	25/10462	0.00328611598286757	0.3313512965766	0.301884484358354	UBE2A/CUL4B	2
M57	GO:0009156	ribonucleoside monophosphate biosynthetic process	2/36	31/10462	0.00502795047672195	0.3313512965766	0.301884484358354	UPRT/PRPS1	2
M57	GO:0072528	pyrimidine-containing compound biosynthetic process	2/36	34/10462	0.00602686849833732	0.3313512965766	0.301884484358354	UPRT/PRPS1	2
M57	GO:0016570	histone modification	5/36	363/10462	0.00760875786572178	0.3313512965766	0.301884484358354	UBE2A/MORF4L2/CUL4B/MECP2/BRCC3	5
M57	GO:0009124	nucleoside monophosphate biosynthetic process	2/36	39/10462	0.00787533392342485	0.3313512965766	0.301884484358354	UPRT/PRPS1	2
M57	GO:0016569	covalent chromatin modification	5/36	373/10462	0.00850948779940193	0.3313512965766	0.301884484358354	UBE2A/MORF4L2/CUL4B/MECP2/BRCC3	5
M57	GO:0016574	histone ubiquitination	2/36	43/10462	0.00951479783999282	0.3313512965766	0.301884484358354	UBE2A/CUL4B	2
M61	GO:0044458	motile cilium assembly	2/32	5/10462	9.01219573982957e-05	0.0801184201270849	0.0682080919677627	ATMIN/E2F4	2
M61	GO:0051292	nuclear pore complex assembly	2/32	9/10462	0.000321966651564945	0.143114176620618	0.121838959197471	NUP93/TMEM170A	2
M61	GO:0006999	nuclear pore organization	2/32	14/10462	0.000806120863592658	0.223949694600839	0.190657545933341	NUP93/TMEM170A	2
M61	GO:0032211	negative regulation of telomere maintenance via telomerase	2/32	18/10462	0.00134503331801725	0.223949694600839	0.190657545933341	ACD/TENT4B	2
M61	GO:0071897	DNA biosynthetic process	4/32	160/10462	0.00135694868939283	0.223949694600839	0.190657545933341	ACD/USP10/TENT4B/CHTF8	4
M61	GO:0046931	pore complex assembly	2/32	20/10462	0.00166393931502676	0.223949694600839	0.190657545933341	NUP93/TMEM170A	2
M61	GO:1904357	negative regulation of telomere maintenance via telomere lengthening	2/32	21/10462	0.00183558510607284	0.223949694600839	0.190657545933341	ACD/TENT4B	2
M61	GO:0099637	neurotransmitter receptor transport	2/32	22/10462	0.00201529533949012	0.223949694600839	0.190657545933341	VPS35/HIP1	2
M61	GO:0031124	mRNA 3'-end processing	3/32	91/10462	0.00263089950673603	0.232632730306337	0.198049769806709	TENT4B/DHX38/NUDT21	3
M61	GO:2000278	regulation of DNA biosynthetic process	3/32	91/10462	0.00263089950673603	0.232632730306337	0.198049769806709	ACD/TENT4B/CHTF8	3
M74	GO:0006119	oxidative phosphorylation	16/32	135/10462	1.19884285110465e-22	6.00620268403428e-20	5.12347576366828e-20	NDUFB7/NDUFS8/COX6A1/COX6B1/COX7C/NDUFA2/COX5B/NDUFS6/ATP5MC1/NDUFB8/ATP5PD/ATP5ME/NDUFA3/COX5A/NDUFA13/ATP5MF	16
M74	GO:0046034	ATP metabolic process	16/32	265/10462	7.65109820131056e-18	1.9166000994283e-15	1.63491887880636e-15	NDUFB7/NDUFS8/COX6A1/COX6B1/COX7C/NDUFA2/COX5B/NDUFS6/ATP5MC1/NDUFB8/ATP5PD/ATP5ME/NDUFA3/COX5A/NDUFA13/ATP5MF	16
M74	GO:0042775	mitochondrial ATP synthesis coupled electron transport	12/32	92/10462	1.99290567839579e-17	2.86081415564641e-15	2.44036253218289e-15	NDUFB7/NDUFS8/COX6A1/COX6B1/COX7C/NDUFA2/COX5B/NDUFS6/NDUFB8/NDUFA3/COX5A/NDUFA13	12
M74	GO:0042773	ATP synthesis coupled electron transport	12/32	93/10462	2.28408315820073e-17	2.86081415564641e-15	2.44036253218289e-15	NDUFB7/NDUFS8/COX6A1/COX6B1/COX7C/NDUFA2/COX5B/NDUFS6/NDUFB8/NDUFA3/COX5A/NDUFA13	12
M74	GO:0006091	generation of precursor metabolites and energy	18/32	446/10462	4.19805506428666e-17	4.20645117441523e-15	3.58823232863238e-15	NDUFB7/NDUFS8/COX6A1/COX6B1/COX7C/NDUFA2/BLOC1S1/COX5B/COX17/NDUFS6/ATP5MC1/NDUFB8/ATP5PD/ATP5ME/NDUFA3/COX5A/NDUFA13/ATP5MF	18
M74	GO:0022904	respiratory electron transport chain	12/32	108/10462	1.4886951603295e-16	1.24306045887513e-14	1.06036883349785e-14	NDUFB7/NDUFS8/COX6A1/COX6B1/COX7C/NDUFA2/COX5B/NDUFS6/NDUFB8/NDUFA3/COX5A/NDUFA13	12
M74	GO:0045333	cellular respiration	13/32	166/10462	6.73097431013913e-16	4.81745447054244e-14	4.10943694724284e-14	NDUFB7/NDUFS8/COX6A1/COX6B1/COX7C/NDUFA2/BLOC1S1/COX5B/NDUFS6/NDUFB8/NDUFA3/COX5A/NDUFA13	13
M74	GO:0022900	electron transport chain	12/32	161/10462	2.02053343021448e-14	1.26535906067182e-12	1.07939022719352e-12	NDUFB7/NDUFS8/COX6A1/COX6B1/COX7C/NDUFA2/COX5B/NDUFS6/NDUFB8/NDUFA3/COX5A/NDUFA13	12
M74	GO:0015980	energy derivation by oxidation of organic compounds	13/32	234/10462	5.99499910807092e-14	3.33721617015948e-12	2.84674811447578e-12	NDUFB7/NDUFS8/COX6A1/COX6B1/COX7C/NDUFA2/BLOC1S1/COX5B/NDUFS6/NDUFB8/NDUFA3/COX5A/NDUFA13	13
M74	GO:1902600	proton transmembrane transport	10/32	111/10462	6.35276863470534e-13	3.18273708598738e-11	2.71497270072671e-11	COX6A1/COX6B1/COX7C/ATP6V1F/COX17/ATP5MC1/ATP5PD/ATP5ME/COX5A/ATP5MF	10
M75	GO:0008637	apoptotic mitochondrial changes	4/26	95/10462	8.18394481064216e-05	0.0594972787733685	0.0509988981884227	PPP2CB/BNIP3L/PPP3CC/CCAR2	4
M75	GO:0070262	peptidyl-serine dephosphorylation	2/26	15/10462	0.000611333649164941	0.17865389112664	0.153135602037169	PPP2CB/PPP2R2A	2
M75	GO:0031468	nuclear envelope reassembly	2/26	18/10462	0.000886725786533283	0.17865389112664	0.153135602037169	CHMP7/PPP2R2A	2
M75	GO:0039702	viral budding via host ESCRT complex	2/26	20/10462	0.00109780326022921	0.17865389112664	0.153135602037169	CHMP7/VPS37A	2
M75	GO:0016180	snRNA processing	2/26	23/10462	0.00145512920105088	0.17865389112664	0.153135602037169	INTS9/INTS10	2
M75	GO:0034470	ncRNA processing	5/26	355/10462	0.00159702955543964	0.17865389112664	0.153135602037169	INTS9/INTS10/ERI1/ELP3/MAK16	5
M75	GO:0046755	viral budding	2/26	25/10462	0.00172018877288374	0.17865389112664	0.153135602037169	CHMP7/VPS37A	2
M75	GO:0036258	multivesicular body assembly	2/26	29/10462	0.0023138196422931	0.197988950585964	0.169708910080201	CHMP7/VPS37A	2
M75	GO:0036257	multivesicular body organization	2/26	30/10462	0.00247531278477757	0.197988950585964	0.169708910080201	CHMP7/VPS37A	2
M75	GO:0016073	snRNA metabolic process	2/26	33/10462	0.00299079961151791	0.197988950585964	0.169708910080201	INTS9/INTS10	2
M80	GO:0051301	cell division	120/643	460/10462	2.21618093335076e-45	8.55667458366728e-42	7.29473450377665e-42	LIG3/ZNF207/NCAPD2/ANLN/TACC3/SPDL1/INTS13/ASPM/NDE1/TIPIN/NUP37/SPAG5/RBL1/NDC80/CHMP5/AURKA/TPX2/ANAPC5/BIRC5/KIF4A/CDC6/CDC7/VRK1/RAE1/CDC25B/MAPRE1/FAM83D/RBBP8/RAB11A/OIP5/CCNE1/LIG1/UBE2S/NCAPG/TIMELESS/CDCA3/RAB35/FBXO5/KIF20A/ECT2/CENPA/CDC20/STMN1/NEK2/CENPF/MASTL/NCAPH/ZWINT/CDK2/TUBA1B/CKS2/KNSTRN/TOP2A/RAN/CCNB1/CDK7/PSRC1/CDCA8/CDK4/ESPL1/CKAP2/NUSAP1/KIF23/KIF11/CEP55/ITGB3BP/KIF2C/…	120
M80	GO:0044772	mitotic cell cycle phase transition	116/643	476/10462	1.36572577495242e-40	2.63653360854565e-37	2.24769710435591e-37	DBF4/ZNF207/ANLN/TACC3/POLA2/SPDL1/MTA3/TRIP13/HMMR/NDE1/MCM2/GTSE1/MCM6/RBL1/NDC80/ORC1/AURKA/CNOT3/TPX2/ANAPC5/CDC45/CDC6/CDC7/MCM5/POLE2/CDKN3/APEX1/CDC25B/MAPRE1/E2F1/POLA1/CDK16/RAB11A/MCM4/CCNE1/CASP2/EZH2/UBE2S/PSMD3/RAD51C/PSMD11/FOXM1/CNOT2/FBXO5/MCM3/TTK/CDC20/NEK2/CENPF/MASTL/KHDRBS1/ZWINT/CDKN2C/CDK2/CKS2/MCM8/CEP250/XRCC3/DLGAP5/PKMYT1/TUBG1/PSME3/PCNA/NASP/CCNB1/CDK7/CDK4/ESPL1/ODF2…	116
M80	GO:0007059	chromosome segregation	83/643	251/10462	1.18847358709833e-39	1.52956550659555e-36	1.30398487959876e-36	ZNF207/NCAPD2/DDX11/TACC3/CENPQ/SPDL1/NDC1/RAD18/TRIP13/NDE1/NUP37/SPAG5/NDC80/CHMP5/ANAPC5/BIRC5/KIF4A/CDC6/FAM83D/RAB11A/OIP5/CCNE1/RAD51C/NCAPG/FBXO5/TTK/MACROH2A1/ECT2/SFPQ/CDC20/NEK2/CENPF/NCAPH/ZWINT/HJURP/XRCC3/DLGAP5/KNSTRN/TUBG1/TOP2A/RAN/CCNB1/PSRC1/CDCA8/ESPL1/DSCC1/NUSAP1/KIF23/KIF2C/NUF2/FANCD2/DYNC1LI1/CDCA5/TLK2/NCAPG2/MKI67/DSN1/SPC25/CENPH/HNRNPU/SKA1/BUB1B/MIS18A/RACGAP1/MAD2L1/…	83
M80	GO:0006260	DNA replication	77/643	222/10462	1.82422105202081e-38	1.76082937046308e-35	1.50114190254449e-35	LIG3/DBF4/DDX11/POLA2/RFC2/RAD51/POLD1/MCM2/TIPIN/MCM6/POLD3/THOC1/ORC1/CDC45/CDC6/CDC7/MCM5/POLE2/GINS1/RBBP8/POLA1/RBBP7/MCM4/RNASEH2A/CCNE1/LIG1/DNAJC2/GTPBP4/RFC5/TIMELESS/FBXO5/MCM3/RAD1/CDK2/MGME1/MCM8/CHTF18/GINS2/PCNA/NASP/RFC3/DSCC1/HMGA1/SMARCAL1/DTL/CCNA2/PRIM2/SSRP1/CHEK1/DONSON/CHAF1B/TONSL/RECQL4/RFC4/PRIMPOL/MCM7/FAM111A/PCLAF/RRM1/CDT1/CHAF1A/FEN1/CDK1/RHNO1/RRM2/RAD9A/DDX23/EXO1/…	77
M80	GO:0000280	nuclear division	88/643	293/10462	2.72100189690033e-38	2.10115766478643e-35	1.79127851191733e-35	ZNF207/NCAPD2/ANLN/TACC3/SPDL1/RAD51/NDC1/TRIP13/NDE1/SPAG5/NDC80/CHMP5/AURKA/TPX2/ANAPC5/KIF4A/CDC6/AAAS/PRMT5/VRK1/MYBL2/CDC25B/RAB11A/CCNE1/UBE2S/RAD51C/NCAPG/RAD51AP1/FBXO5/TTK/RAD1/MACROH2A1/CDC20/NEK2/CENPF/NCAPH/MND1/ZWINT/CKS2/XRCC3/DLGAP5/PKMYT1/KNSTRN/TUBG1/TOP2A/RAN/FIGNL1/CCNB1/PSRC1/CDCA8/ESPL1/DSCC1/NUSAP1/KIF23/KIF11/KIF2C/NUF2/FANCD2/DYNC1LI1/CDCA5/NCAPG2/MKI67/CHEK1/DSN1/HNRNPU/C…	88
M80	GO:0048285	organelle fission	90/643	331/10462	2.37435380623433e-35	1.47546177090769e-32	1.25786037367694e-32	ZNF207/NCAPD2/ANLN/TACC3/SPDL1/RAD51/NDC1/TRIP13/NDE1/SPAG5/NDC80/CHMP5/AURKA/TPX2/ANAPC5/KIF4A/CDC6/AAAS/PRMT5/VRK1/MYBL2/CDC25B/RAB11A/CCNE1/UBE2S/RAD51C/NCAPG/RAD51AP1/FBXO5/TTK/RAD1/MACROH2A1/CDC20/NEK2/CENPF/NCAPH/MND1/ZWINT/CKS2/XRCC3/DLGAP5/PKMYT1/KNSTRN/TUBG1/TOP2A/RAN/FIGNL1/CCNB1/PSRC1/CDCA8/ESPL1/DSCC1/NUSAP1/KIF23/KIF11/KIF2C/NUF2/FANCD2/DYNC1LI1/CDCA5/NCAPG2/MKI67/CHEK1/DSN1/HNRNPU/C…	90
M80	GO:0098813	nuclear chromosome segregation	69/643	194/10462	2.67501486567051e-35	1.47546177090769e-32	1.25786037367694e-32	ZNF207/NCAPD2/DDX11/TACC3/CENPQ/SPDL1/NDC1/TRIP13/SPAG5/NDC80/CHMP5/ANAPC5/KIF4A/CDC6/FAM83D/RAB11A/CCNE1/RAD51C/NCAPG/FBXO5/TTK/MACROH2A1/ECT2/SFPQ/CDC20/NEK2/CENPF/NCAPH/ZWINT/XRCC3/DLGAP5/KNSTRN/TUBG1/TOP2A/RAN/CCNB1/PSRC1/CDCA8/ESPL1/DSCC1/NUSAP1/KIF23/KIF2C/NUF2/FANCD2/DYNC1LI1/CDCA5/NCAPG2/DSN1/HNRNPU/BUB1B/RACGAP1/MAD2L1/PTTG1/PLK1/CDT1/FEN1/BUB1/UBE2C/DCTN2/RMI2/AURKB/RCC2/KNTC1/KIF18B/AN…	69
M80	GO:0140014	mitotic nuclear division	76/643	239/10462	5.61993224095309e-35	2.71231979778999e-32	2.31230633124478e-32	ZNF207/NCAPD2/ANLN/TACC3/SPDL1/TRIP13/NDE1/SPAG5/NDC80/CHMP5/AURKA/TPX2/ANAPC5/KIF4A/CDC6/AAAS/PRMT5/VRK1/MYBL2/RAB11A/UBE2S/NCAPG/FBXO5/TTK/MACROH2A1/CDC20/NEK2/CENPF/NCAPH/ZWINT/XRCC3/DLGAP5/PKMYT1/KNSTRN/TUBG1/RAN/CCNB1/PSRC1/CDCA8/ESPL1/DSCC1/NUSAP1/KIF23/KIF11/KIF2C/NUF2/DYNC1LI1/CDCA5/NCAPG2/MKI67/CHEK1/DSN1/HNRNPU/CCSAP/BUB1B/CCNB2/CDC25C/RACGAP1/MAD2L1/PTTG1/PLK1/CDT1/REEP4/BUB1/CDK1/NME6…	76
M80	GO:0000819	sister chromatid segregation	62/643	160/10462	2.73251342498305e-34	1.17224825931773e-31	9.99364851452863e-32	ZNF207/NCAPD2/DDX11/TACC3/SPDL1/TRIP13/SPAG5/NDC80/CHMP5/ANAPC5/KIF4A/CDC6/RAB11A/RAD51C/NCAPG/FBXO5/TTK/MACROH2A1/SFPQ/CDC20/NEK2/CENPF/NCAPH/ZWINT/XRCC3/DLGAP5/KNSTRN/TUBG1/TOP2A/RAN/CCNB1/PSRC1/CDCA8/ESPL1/DSCC1/NUSAP1/KIF23/KIF2C/NUF2/DYNC1LI1/CDCA5/NCAPG2/DSN1/HNRNPU/BUB1B/RACGAP1/MAD2L1/PTTG1/PLK1/CDT1/FEN1/BUB1/UBE2C/DCTN2/RMI2/AURKB/KNTC1/KIF18B/ANAPC7/PRC1/NUP62/KIFC1	62
M80	GO:0000070	mitotic sister chromatid segregation	56/643	139/10462	4.23910226093886e-32	1.63671738294849e-29	1.39533397578482e-29	ZNF207/NCAPD2/TACC3/SPDL1/TRIP13/SPAG5/NDC80/CHMP5/ANAPC5/KIF4A/CDC6/RAB11A/NCAPG/FBXO5/TTK/MACROH2A1/CDC20/NEK2/CENPF/NCAPH/ZWINT/XRCC3/DLGAP5/KNSTRN/TUBG1/RAN/CCNB1/PSRC1/CDCA8/ESPL1/DSCC1/NUSAP1/KIF23/KIF2C/NUF2/DYNC1LI1/CDCA5/NCAPG2/DSN1/HNRNPU/BUB1B/RACGAP1/MAD2L1/PTTG1/PLK1/CDT1/BUB1/UBE2C/DCTN2/AURKB/KNTC1/KIF18B/ANAPC7/PRC1/NUP62/KIFC1	56
M83	GO:0006378	mRNA polyadenylation	4/63	42/10462	0.000112577920078345	0.0609183287178628	0.0571007714468704	ZC3H3/PABPC1/CPSF1/HSF1	4
M83	GO:0043631	RNA polyadenylation	4/63	43/10462	0.000123566589691405	0.0609183287178628	0.0571007714468704	ZC3H3/PABPC1/CPSF1/HSF1	4
M83	GO:1902075	cellular response to salt	2/63	6/10462	0.00052707547421048	0.165974111130786	0.15557304320789	ZNF16/HSF1	2
M83	GO:0022613	ribonucleoprotein complex biogenesis	9/63	406/10462	0.000673322966047814	0.165974111130786	0.15557304320789	EIF3E/EIF3H/MTERF3/DCAF13/RBIS/EXOSC4/RRS1/PUF60/BOP1	9
M83	GO:0031123	RNA 3'-end processing	5/63	130/10462	0.00108279571468912	0.173882012199406	0.16298538135057	ZC3H3/PABPC1/CPSF1/EXOSC4/HSF1	5
M83	GO:0000460	maturation of 5.8S rRNA	3/63	35/10462	0.00118721613576768	0.173882012199406	0.16298538135057	EXOSC4/RRS1/BOP1	3
M83	GO:1902074	response to salt	2/63	10/10462	0.00155683513729696	0.173882012199406	0.16298538135057	ZNF16/HSF1	2
M83	GO:0031124	mRNA 3'-end processing	4/63	91/10462	0.00215721000205308	0.173882012199406	0.16298538135057	ZC3H3/PABPC1/CPSF1/HSF1	4
M83	GO:0042775	mitochondrial ATP synthesis coupled electron transport	4/63	92/10462	0.00224519284736648	0.173882012199406	0.16298538135057	NDUFB9/UQCRB/COX6C/CYC1	4
M83	GO:0006122	mitochondrial electron transport, ubiquinol to cytochrome c	2/63	12/10462	0.0022657009988161	0.173882012199406	0.16298538135057	UQCRB/CYC1	2
M93	GO:0006367	transcription initiation from RNA polymerase II promoter	7/70	157/10462	8.13618863378695e-05	0.127005904573414	0.122042829506804	TEAD3/TAF11/SRF/MED20/TAF8/RXRB/GTF2H4	7
M93	GO:0006352	DNA-templated transcription, initiation	7/70	198/10462	0.000342072369151703	0.199109323235659	0.191328625786989	TEAD3/TAF11/SRF/MED20/TAF8/RXRB/GTF2H4	7
M93	GO:0034036	purine ribonucleoside bisphosphate biosynthetic process	2/70	6/10462	0.000650594812829126	0.199109323235659	0.191328625786989	SLC35B3/SLC35B2	2
M93	GO:0050428	3'-phosphoadenosine 5'-phosphosulfate biosynthetic process	2/70	6/10462	0.000650594812829126	0.199109323235659	0.191328625786989	SLC35B3/SLC35B2	2
M93	GO:0001825	blastocyst formation	3/70	26/10462	0.000667936584728885	0.199109323235659	0.191328625786989	BYSL/SRF/RPL7L1	3
M93	GO:0001824	blastocyst development	4/70	62/10462	0.000765314503147954	0.199109323235659	0.191328625786989	BYSL/SRF/TAF8/RPL7L1	4
M93	GO:0032435	negative regulation of proteasomal ubiquitin-dependent protein catabolic process	3/70	33/10462	0.00135547344002015	0.298256666112159	0.286601536943138	HSP90AB1/BAG6/TRIM39	3
M93	GO:0035966	response to topologically incorrect protein	6/70	187/10462	0.0015285415303634	0.298256666112159	0.286601536943138	CUL7/HSP90AB1/SSR1/DAXX/BAG6/ATF6B	6
M93	GO:0001829	trophectodermal cell differentiation	2/70	11/10462	0.00233441128169502	0.341558723834254	0.328211457880449	BYSL/SRF	2
M93	GO:1901799	negative regulation of proteasomal protein catabolic process	3/70	42/10462	0.00273210028639768	0.341558723834254	0.328211457880449	HSP90AB1/BAG6/TRIM39	3
M106	GO:0051444	negative regulation of ubiquitin-protein transferase activity	2/41	15/10462	0.00152340184147223	0.346888421831512	0.314769992659992	PSEN1/BAG5	2
M106	GO:0060996	dendritic spine development	3/41	59/10462	0.00155965756881128	0.346888421831512	0.314769992659992	PSEN1/ARF6/SIPA1L1	3
M106	GO:0051222	positive regulation of protein transport	5/41	246/10462	0.00259109750442137	0.346888421831512	0.314769992659992	PSEN1/PPP1R13B/PPM1A/ARF6/TMED10	5
M106	GO:1904951	positive regulation of establishment of protein localization	5/41	258/10462	0.00318273148969707	0.346888421831512	0.314769992659992	PSEN1/PPP1R13B/PPM1A/ARF6/TMED10	5
M106	GO:0010977	negative regulation of neuron projection development	3/41	79/10462	0.00359384264212525	0.346888421831512	0.314769992659992	PSEN1/ARF6/BAG5	3
M106	GO:0031365	N-terminal protein amino acid modification	2/41	24/10462	0.00391603573058401	0.346888421831512	0.314769992659992	PPM1A/NAA30	2
M106	GO:0051223	regulation of protein transport	6/41	400/10462	0.00434988752576738	0.346888421831512	0.314769992659992	PSEN1/PPP1R13B/PPM1A/NUMB/ARF6/TMED10	6
M106	GO:0090087	regulation of peptide transport	6/41	415/10462	0.00520214550001942	0.346888421831512	0.314769992659992	PSEN1/PPP1R13B/PPM1A/NUMB/ARF6/TMED10	6
M106	GO:0070201	regulation of establishment of protein localization	6/41	418/10462	0.00538643711940232	0.346888421831512	0.314769992659992	PSEN1/PPP1R13B/PPM1A/NUMB/ARF6/TMED10	6
M106	GO:0006302	double-strand break repair	4/41	182/10462	0.00543142065842227	0.346888421831512	0.314769992659992	ZFYVE26/EXD2/YY1/MTA1	4
M122	GO:0032230	positive regulation of synaptic transmission, GABAergic	1/23	5/10462	0.0109460207232881	0.344478143342454	0.312118770783303	ZDHHC12	1
M122	GO:0034227	tRNA thio-modification	1/23	5/10462	0.0109460207232881	0.344478143342454	0.312118770783303	URM1	1
M122	GO:0051572	negative regulation of histone H3-K4 methylation	1/23	5/10462	0.0109460207232881	0.344478143342454	0.312118770783303	WDR5	1
M122	GO:0000726	non-recombinational repair	2/23	75/10462	0.0116389593577424	0.344478143342454	0.312118770783303	REXO4/PAXX	2
M122	GO:0000738	DNA catabolic process, exonucleolytic	1/23	6/10462	0.0131214287297304	0.344478143342454	0.312118770783303	REXO4	1
M122	GO:0035977	protein deglycosylation involved in glycoprotein catabolic process	1/23	6/10462	0.0131214287297304	0.344478143342454	0.312118770783303	MAN1B1	1
M122	GO:0042791	5S class rRNA transcription by RNA polymerase III	1/23	6/10462	0.0131214287297304	0.344478143342454	0.312118770783303	GTF3C5	1
M122	GO:0051350	negative regulation of lyase activity	1/23	6/10462	0.0131214287297304	0.344478143342454	0.312118770783303	PHPT1	1
M122	GO:0097466	ubiquitin-dependent glycoprotein ERAD pathway	1/23	6/10462	0.0131214287297304	0.344478143342454	0.312118770783303	MAN1B1	1
M122	GO:1904382	mannose trimming involved in glycoprotein ERAD pathway	1/23	6/10462	0.0131214287297304	0.344478143342454	0.312118770783303	MAN1B1	1
M128	GO:0006614	SRP-dependent cotranslational protein targeting to membrane	74/87	94/10462	2.04360585746461e-155	1.89442262986969e-152	1.76395452960103e-152	RPS20/RPL18/RPL31/RPS5/RPL6/RPLP0/RPL3/RPS16/RPS19/RPL18A/RPL28/RPL19/RPL34/RPS13/RPS12/RPL24/RPS15/RPL22/RPS25/RPL21/RPL5/RPS10/RPL23/RPL36/RPL27/RPS15A/RPL35/RPS6/RPLP1/RPS24/RPS2/RPS11/RPL13A/RPL11/RPS8/RPS27A/RPL32/RPS3A/RPL37/RPL10/RPL7/RPL7A/RPS3/RPL30/RPL8/RPL26/RPL29/RPL9/RPS14/RPL27A/RPL13/RPSA/RPS9/RPS21/RPS7/RPL38/RPL4/RPL15/RPS27/RPS17/RPL35A/RPS23/RPL14/RPL37A/RPL12/RPS4X/RPL23A/RPL1…	74
M128	GO:0006613	cotranslational protein targeting to membrane	74/87	99/10462	2.73410639501835e-152	1.26725831409101e-149	1.17998275995529e-149	RPS20/RPL18/RPL31/RPS5/RPL6/RPLP0/RPL3/RPS16/RPS19/RPL18A/RPL28/RPL19/RPL34/RPS13/RPS12/RPL24/RPS15/RPL22/RPS25/RPL21/RPL5/RPS10/RPL23/RPL36/RPL27/RPS15A/RPL35/RPS6/RPLP1/RPS24/RPS2/RPS11/RPL13A/RPL11/RPS8/RPS27A/RPL32/RPS3A/RPL37/RPL10/RPL7/RPL7A/RPS3/RPL30/RPL8/RPL26/RPL29/RPL9/RPS14/RPL27A/RPL13/RPSA/RPS9/RPS21/RPS7/RPL38/RPL4/RPL15/RPS27/RPS17/RPL35A/RPS23/RPL14/RPL37A/RPL12/RPS4X/RPL23A/RPL1…	74
M128	GO:0045047	protein targeting to ER	74/87	107/10462	6.35538962630229e-148	1.96381539452741e-145	1.82856824335715e-145	RPS20/RPL18/RPL31/RPS5/RPL6/RPLP0/RPL3/RPS16/RPS19/RPL18A/RPL28/RPL19/RPL34/RPS13/RPS12/RPL24/RPS15/RPL22/RPS25/RPL21/RPL5/RPS10/RPL23/RPL36/RPL27/RPS15A/RPL35/RPS6/RPLP1/RPS24/RPS2/RPS11/RPL13A/RPL11/RPS8/RPS27A/RPL32/RPS3A/RPL37/RPL10/RPL7/RPL7A/RPS3/RPL30/RPL8/RPL26/RPL29/RPL9/RPS14/RPL27A/RPL13/RPSA/RPS9/RPS21/RPS7/RPL38/RPL4/RPL15/RPS27/RPS17/RPL35A/RPS23/RPL14/RPL37A/RPL12/RPS4X/RPL23A/RPL1…	74
M128	GO:0072599	establishment of protein localization to endoplasmic reticulum	74/87	110/10462	1.91390646791045e-146	4.43547823938248e-144	4.13000869391203e-144	RPS20/RPL18/RPL31/RPS5/RPL6/RPLP0/RPL3/RPS16/RPS19/RPL18A/RPL28/RPL19/RPL34/RPS13/RPS12/RPL24/RPS15/RPL22/RPS25/RPL21/RPL5/RPS10/RPL23/RPL36/RPL27/RPS15A/RPL35/RPS6/RPLP1/RPS24/RPS2/RPS11/RPL13A/RPL11/RPS8/RPS27A/RPL32/RPS3A/RPL37/RPL10/RPL7/RPL7A/RPS3/RPL30/RPL8/RPL26/RPL29/RPL9/RPS14/RPL27A/RPL13/RPSA/RPS9/RPS21/RPS7/RPL38/RPL4/RPL15/RPS27/RPS17/RPL35A/RPS23/RPL14/RPL37A/RPL12/RPS4X/RPL23A/RPL1…	74
M128	GO:0000184	nuclear-transcribed mRNA catabolic process, nonsense-mediated decay	74/87	118/10462	7.82160223745056e-143	1.45012505482333e-140	1.35025554414936e-140	RPS20/RPL18/RPL31/RPS5/RPL6/RPLP0/RPL3/RPS16/RPS19/RPL18A/RPL28/RPL19/RPL34/RPS13/RPS12/RPL24/RPS15/RPL22/RPS25/RPL21/RPL5/RPS10/RPL23/RPL36/RPL27/RPS15A/RPL35/RPS6/RPLP1/RPS24/RPS2/RPS11/RPL13A/RPL11/RPS8/RPS27A/RPL32/RPS3A/RPL37/RPL10/RPL7/RPL7A/RPS3/RPL30/RPL8/RPL26/RPL29/RPL9/RPS14/RPL27A/RPL13/RPSA/RPS9/RPS21/RPS7/RPL38/RPL4/RPL15/RPS27/RPS17/RPL35A/RPS23/RPL14/RPL37A/RPL12/RPS4X/RPL23A/RPL1…	74
M128	GO:0070972	protein localization to endoplasmic reticulum	74/87	133/10462	4.6720560156393e-137	7.21832654416273e-135	6.7212033909197e-135	RPS20/RPL18/RPL31/RPS5/RPL6/RPLP0/RPL3/RPS16/RPS19/RPL18A/RPL28/RPL19/RPL34/RPS13/RPS12/RPL24/RPS15/RPL22/RPS25/RPL21/RPL5/RPS10/RPL23/RPL36/RPL27/RPS15A/RPL35/RPS6/RPLP1/RPS24/RPS2/RPS11/RPL13A/RPL11/RPS8/RPS27A/RPL32/RPS3A/RPL37/RPL10/RPL7/RPL7A/RPS3/RPL30/RPL8/RPL26/RPL29/RPL9/RPS14/RPL27A/RPL13/RPSA/RPS9/RPS21/RPS7/RPL38/RPL4/RPL15/RPS27/RPS17/RPL35A/RPS23/RPL14/RPL37A/RPL12/RPS4X/RPL23A/RPL1…	74
M128	GO:0006612	protein targeting to membrane	75/87	171/10462	8.76736658184794e-129	1.16104983162472e-126	1.08108881159629e-126	RPS20/RPL18/RPL31/RPS5/RPL6/RPLP0/RPL3/RPS16/RPS19/RPL18A/RPL28/RPL19/RPL34/RPS13/RPS12/RPL24/RPS15/RPL22/RPS25/RPL21/RPL5/RPS10/RPL23/RPL36/RPL27/RPS15A/RPL35/RPS6/RPLP1/RPS24/RPS2/RPS11/RPL13A/RPL11/RPS8/RPS27A/RPL32/RPS3A/RPL37/RPL10/RPL7/RPL7A/RPS3/RPL30/RPL8/RPL26/RPL29/RPL9/RPS14/RPL27A/RPL13/RPSA/RPS9/RPS21/RPS7/RPL38/RPL4/RPL15/RPS27/RPS17/RPL35A/RPS23/RPL14/NACA/RPL37A/RPL12/RPS4X/RPL23A…	75
M128	GO:0006413	translational initiation	75/87	178/10462	4.37566811018283e-127	5.07030542267436e-125	4.72111559256569e-125	RPS20/RPL18/RPL31/RPS5/RPL6/RPLP0/RPL3/RPS16/RPS19/RPL18A/RPL28/RPL19/RPL34/RPS13/RPS12/RPL24/RPS15/RPL22/RPS25/RPL21/RPL5/RPS10/RPL23/RPL36/RPL27/RPS15A/RPL35/RPS6/RPLP1/RPS24/RPS2/RPS11/RPL13A/RPL11/RPS8/RPS27A/RPL32/RPS3A/RPL37/RPL10/RPL7/RPL7A/RPS3/RPL30/RPL8/RPL26/RPL29/RPL9/RPS14/RPL27A/RPL13/RPSA/RPS9/RPS21/RPS7/RPL38/RPL4/RPL15/EIF3F/RPS27/RPS17/RPL35A/RPS23/RPL14/RPL37A/RPL12/RPS4X/RPL23…	75
M128	GO:0019083	viral transcription	74/87	176/10462	8.50001475558146e-125	8.75501519824891e-123	8.15206093517754e-123	RPS20/RPL18/RPL31/RPS5/RPL6/RPLP0/RPL3/RPS16/RPS19/RPL18A/RPL28/RPL19/RPL34/RPS13/RPS12/RPL24/RPS15/RPL22/RPS25/RPL21/RPL5/RPS10/RPL23/RPL36/RPL27/RPS15A/RPL35/RPS6/RPLP1/RPS24/RPS2/RPS11/RPL13A/RPL11/RPS8/RPS27A/RPL32/RPS3A/RPL37/RPL10/RPL7/RPL7A/RPS3/RPL30/RPL8/RPL26/RPL29/RPL9/RPS14/RPL27A/RPL13/RPSA/RPS9/RPS21/RPS7/RPL38/RPL4/RPL15/RPS27/RPS17/RPL35A/RPS23/RPL14/RPL37A/RPL12/RPS4X/RPL23A/RPL1…	74
M128	GO:0019080	viral gene expression	75/87	194/10462	1.62675115424115e-123	1.50799831998155e-121	1.40414310155552e-121	RPS20/RPL18/RPL31/RPS5/RPL6/RPLP0/RPL3/RPS16/RPS19/RPL18A/RPL28/RPL19/RPL34/RPS13/RPS12/RPL24/RPS15/RPL22/RPS25/RPL21/RPL5/RPS10/RPL23/RPL36/RPL27/RPS15A/RPL35/RPS6/RPLP1/RPS24/RPS2/RPS11/RPL13A/RPL11/RPS8/RPS27A/RPL32/RPS3A/RPL37/RPL10/RPL7/RPL7A/RPS3/RPL30/RPL8/RPL26/RPL29/RPL9/RPS14/RPL27A/RPL13/RPSA/RPS9/RPS21/RPS7/RPL38/RPL4/RPL15/EIF3F/RPS27/RPS17/RPL35A/RPS23/RPL14/RPL37A/RPL12/RPS4X/RPL23…	75
M131	GO:0001944	vasculature development	102/312	497/10462	1.47609621625348e-59	5.18257381526596e-56	3.77569874262732e-56	HSPB6/TBXA2R/DCN/HGF/ADGRA2/FLT4/NGFR/CALCRL/TIE1/ADGRF5/VASH1/MCAM/MEF2C/MMP2/PDGFB/JAG1/SRPX2/FLT1/COMP/CAV1/ENG/UNC5B/ACTA2/COL1A1/ELK3/SMOC2/SPARC/PDGFRB/EPAS1/AKT3/F3/NRP2/CCN2/TEK/TBX2/RAMP3/PTGIS/EFNB2/RHOJ/PTPRB/KLF2/KDR/DLL4/LOXL1/COL5A1/RAMP2/TMEM204/RIN2/LOXL2/APLNR/PDGFRA/COL4A2/ETS1/ANGPTL2/CCN3/SULF1/EMILIN1/ACVRL1/MFGE8/HSPG2/ECM1/VEGFC/THY1/ROBO4/ADAMTS1/CREB3L1/TGFBR2/COL1A2/SOX1…	102
M131	GO:0001568	blood vessel development	100/312	477/10462	3.19715924914626e-59	5.61261306187626e-56	4.08899840811864e-56	HSPB6/TBXA2R/DCN/HGF/ADGRA2/FLT4/NGFR/CALCRL/TIE1/ADGRF5/VASH1/MCAM/MEF2C/MMP2/PDGFB/JAG1/SRPX2/FLT1/COMP/CAV1/ENG/UNC5B/ACTA2/COL1A1/ELK3/SMOC2/SPARC/PDGFRB/EPAS1/AKT3/F3/NRP2/CCN2/TEK/TBX2/RAMP3/PTGIS/EFNB2/RHOJ/PTPRB/KLF2/KDR/DLL4/LOXL1/COL5A1/RAMP2/RIN2/LOXL2/APLNR/PDGFRA/COL4A2/ETS1/ANGPTL2/CCN3/SULF1/EMILIN1/ACVRL1/MFGE8/HSPG2/ECM1/VEGFC/THY1/ROBO4/ADAMTS1/CREB3L1/TGFBR2/COL1A2/SOX17/NOS3/J…	100
M131	GO:0048514	blood vessel morphogenesis	87/312	426/10462	5.78651032821905e-50	6.77214592079236e-47	4.93376143774466e-47	HSPB6/TBXA2R/DCN/HGF/ADGRA2/FLT4/NGFR/CALCRL/TIE1/ADGRF5/VASH1/MCAM/MMP2/JAG1/SRPX2/FLT1/COMP/CAV1/ENG/UNC5B/ELK3/SMOC2/SPARC/PDGFRB/EPAS1/AKT3/F3/NRP2/CCN2/TEK/TBX2/RAMP3/PTGIS/EFNB2/RHOJ/PTPRB/KLF2/KDR/DLL4/RAMP2/RIN2/LOXL2/APLNR/PDGFRA/COL4A2/ETS1/ANGPTL2/CCN3/SULF1/EMILIN1/ACVRL1/MFGE8/HSPG2/ECM1/VEGFC/THY1/ROBO4/ADAMTS1/CREB3L1/TGFBR2/SOX17/NOS3/JCAD/JAM3/NPR1/S1PR1/EFEMP2/MMRN2/CSPG4/HEG1/C…	87
M131	GO:0030198	extracellular matrix organization	70/312	251/10462	1.27106480999353e-49	8.92541709577459e-47	6.50249997533534e-47	ITGA3/DCN/TIMP2/VCAN/TNC/ELN/LAMC3/TIE1/FSCN1/COL16A1/ADAMTS2/MMP2/CCDC80/PDGFB/TIMP1/CRISPLD2/COMP/CAV1/AEBP1/ENG/COL1A1/COL12A1/SMOC2/LAMA4/SPARC/CCN2/FMOD/KDR/LOXL1/PXDN/COL5A1/RAMP2/POSTN/MYH11/LOXL2/PDGFRA/COL4A2/ETS1/SULF1/EMILIN1/LUM/FBLN5/COL6A1/COL6A2/HSPG2/DPT/CTSK/ITGA9/CSGALNACT1/ADAMTS1/CREB3L1/ADAMTS4/COL6A3/FBLN2/COL1A2/JAM3/FBN1/MFAP4/COL3A1/ANTXR1/EFEMP2/BGN/OLFML2A/COL4A1/COL14A…	70
M131	GO:0043062	extracellular structure organization	70/312	251/10462	1.27106480999353e-49	8.92541709577459e-47	6.50249997533534e-47	ITGA3/DCN/TIMP2/VCAN/TNC/ELN/LAMC3/TIE1/FSCN1/COL16A1/ADAMTS2/MMP2/CCDC80/PDGFB/TIMP1/CRISPLD2/COMP/CAV1/AEBP1/ENG/COL1A1/COL12A1/SMOC2/LAMA4/SPARC/CCN2/FMOD/KDR/LOXL1/PXDN/COL5A1/RAMP2/POSTN/MYH11/LOXL2/PDGFRA/COL4A2/ETS1/SULF1/EMILIN1/LUM/FBLN5/COL6A1/COL6A2/HSPG2/DPT/CTSK/ITGA9/CSGALNACT1/ADAMTS1/CREB3L1/ADAMTS4/COL6A3/FBLN2/COL1A2/JAM3/FBN1/MFAP4/COL3A1/ANTXR1/EFEMP2/BGN/OLFML2A/COL4A1/COL14A…	70
M131	GO:0045229	external encapsulating structure organization	70/312	252/10462	1.71886148212574e-49	1.00582044395725e-46	7.32777789748343e-47	ITGA3/DCN/TIMP2/VCAN/TNC/ELN/LAMC3/TIE1/FSCN1/COL16A1/ADAMTS2/MMP2/CCDC80/PDGFB/TIMP1/CRISPLD2/COMP/CAV1/AEBP1/ENG/COL1A1/COL12A1/SMOC2/LAMA4/SPARC/CCN2/FMOD/KDR/LOXL1/PXDN/COL5A1/RAMP2/POSTN/MYH11/LOXL2/PDGFRA/COL4A2/ETS1/SULF1/EMILIN1/LUM/FBLN5/COL6A1/COL6A2/HSPG2/DPT/CTSK/ITGA9/CSGALNACT1/ADAMTS1/CREB3L1/ADAMTS4/COL6A3/FBLN2/COL1A2/JAM3/FBN1/MFAP4/COL3A1/ANTXR1/EFEMP2/BGN/OLFML2A/COL4A1/COL14A…	70
M131	GO:0001525	angiogenesis	81/312	365/10462	2.78789963479709e-49	1.39833080253894e-46	1.01873625752736e-46	HSPB6/TBXA2R/DCN/HGF/ADGRA2/FLT4/NGFR/CALCRL/TIE1/VASH1/MCAM/MMP2/JAG1/SRPX2/FLT1/CAV1/ENG/UNC5B/ELK3/SMOC2/SPARC/PDGFRB/EPAS1/AKT3/F3/NRP2/CCN2/TEK/RAMP3/PTGIS/EFNB2/RHOJ/PTPRB/KLF2/KDR/DLL4/RAMP2/LOXL2/APLNR/PDGFRA/COL4A2/ETS1/ANGPTL2/CCN3/SULF1/EMILIN1/ACVRL1/MFGE8/HSPG2/ECM1/VEGFC/THY1/ROBO4/ADAMTS1/CREB3L1/TGFBR2/SOX17/NOS3/JCAD/JAM3/NPR1/S1PR1/MMRN2/CSPG4/CD34/CLEC14A/GPR4/APOLD1/CDH5/CLDN5…	81
M131	GO:0070848	response to growth factor	64/312	497/10462	3.16288341898701e-24	1.38811046050793e-21	1.01129035633401e-21	ITGA3/DCN/HGF/ADGRA2/FLT4/TNC/LTBP1/NGFR/FSTL3/FGFR1/MEF2C/LTBP4/PDGFB/MXRA5/FLT1/STMN2/COMP/CAV1/SFRP4/ASPN/ENG/COL1A1/SMOC2/PDGFRB/NRP2/CCN2/LTBP2/TGFB3/FMOD/PMEPA1/KDR/DLL4/RAMP2/TMEM204/MAP1B/SPART/POSTN/PDGFRA/COL4A2/LRRC32/SULF1/EMILIN1/LUM/ACVRL1/TGFB1I1/VEGFC/CREB3L1/FSTL1/TGFBR2/CLEC3B/HEYL/SPRY1/COL1A2/JCAD/FBN1/COL3A1/HTRA3/PDGFD/MMRN2/CDH5/CLDN5/PDE2A/SULF2/ADAMTSL2	64
M131	GO:0071363	cellular response to growth factor stimulus	61/312	477/10462	6.49785489462087e-23	2.53488539277932e-20	1.84675875952382e-20	ITGA3/DCN/HGF/ADGRA2/FLT4/LTBP1/NGFR/FSTL3/FGFR1/MEF2C/LTBP4/PDGFB/FLT1/STMN2/COMP/CAV1/SFRP4/ASPN/ENG/COL1A1/SMOC2/PDGFRB/NRP2/CCN2/LTBP2/TGFB3/FMOD/PMEPA1/KDR/DLL4/RAMP2/TMEM204/MAP1B/SPART/POSTN/PDGFRA/COL4A2/LRRC32/SULF1/EMILIN1/ACVRL1/TGFB1I1/VEGFC/CREB3L1/FSTL1/TGFBR2/CLEC3B/HEYL/SPRY1/COL1A2/JCAD/FBN1/COL3A1/HTRA3/PDGFD/MMRN2/CDH5/CLDN5/PDE2A/SULF2/ADAMTSL2	61
M131	GO:0045765	regulation of angiogenesis	40/312	195/10462	9.00216859552172e-23	3.16066139388768e-20	2.30265996706503e-20	HSPB6/TBXA2R/DCN/HGF/ADGRA2/TIE1/VASH1/FLT1/ENG/SMOC2/SPARC/AKT3/F3/TEK/PTGIS/RHOJ/KLF2/KDR/RAMP2/APLNR/COL4A2/ETS1/SULF1/EMILIN1/HSPG2/ECM1/VEGFC/ADAMTS1/CREB3L1/TGFBR2/NOS3/JCAD/NPR1/CD34/GPR4/CDH5/CLDN5/THBS2/AQP1/ECSCR	40
M134	GO:1902018	negative regulation of cilium assembly	2/35	10/10462	0.000481128792646503	0.298342330667722	0.272018007373512	TBC1D7/TBC1D7-LOC100130357	2
M134	GO:0032543	mitochondrial translation	4/35	133/10462	0.00096296784858681	0.298342330667722	0.272018007373512	MRPS18A/MRPL2/UQCC2/MRPL14	4
M134	GO:0120033	negative regulation of plasma membrane bounded cell projection assembly	2/35	19/10462	0.00179404977691154	0.298342330667722	0.272018007373512	TBC1D7/TBC1D7-LOC100130357	2
M134	GO:0140053	mitochondrial gene expression	4/35	161/10462	0.00195076207789331	0.298342330667722	0.272018007373512	MRPS18A/MRPL2/UQCC2/MRPL14	4
M134	GO:0070125	mitochondrial translational elongation	3/35	88/10462	0.00309864451005441	0.298342330667722	0.272018007373512	MRPS18A/MRPL2/MRPL14	3
M134	GO:0006362	transcription elongation from RNA polymerase I promoter	2/35	25/10462	0.00310809307065752	0.298342330667722	0.272018007373512	POLR1H/POLR1C	2
M134	GO:0070126	mitochondrial translational termination	3/35	89/10462	0.0031994297667169	0.298342330667722	0.272018007373512	MRPS18A/MRPL2/MRPL14	3
M134	GO:0006363	termination of RNA polymerase I transcription	2/35	28/10462	0.0038916535538208	0.298342330667722	0.272018007373512	POLR1H/POLR1C	2
M134	GO:1902116	negative regulation of organelle assembly	2/35	30/10462	0.00445976801381623	0.298342330667722	0.272018007373512	TBC1D7/TBC1D7-LOC100130357	2
M134	GO:0006354	DNA-templated transcription, elongation	3/35	103/10462	0.00482590171017313	0.298342330667722	0.272018007373512	POLR1H/POLR1C/NELFE	3
